# Supplementary material for: Genome-Wide Association Study of Sweet Potato Storage Root Traits Using GWASpoly, a Gene Dosage-Sensitive Model
Source: Int J Mol Sci. 2024 Oct 31;25(21):11727. doi: 10.3390/ijms252111727 (PMC11546673; doi:10.3390/ijms252111727)
Supplement: Supplementary file 1 [file ijms-25-11727-s001.zip]

Archive with 2 entries (2 files):
- ijms-3244576 Supplemental Figure.pdf
- ijms-3244576 Supplemental Table.xlsx
