# Supplementary material for: Genome-Wide Association Study of Sweet Potato Storage Root Traits Using GWASpoly, a Gene Dosage-Sensitive Model
Source: Int J Mol Sci. 2024 Oct 31;25(21):11727. doi: 10.3390/ijms252111727 (PMC11546673; doi:10.3390/ijms252111727)
Supplement: Supplementary file 1 [file ijms-25-11727-s001.zip › ijms-3244576 Supplemental Table.xlsx]

## Sheet: Table S1 SNP list
TABLE S1. SNPs associated with storage root traits identified in I trifida
Trait	SNP Name	Position	p-value (-log 10)	Model	R2
Dry Matter	DM1	Chr01: 27,238,168	4.71	3-DOM-ALT	0.042605
Dry Matter	DM2	Chr02: 23,017,613	4.87	2-DOM-REF	0.046062
Dry Matter	DM3*	Chr03: 18,888,440	6.16	2-DOM-ALT	5e-15	DM3* is 2 SNPs
Dry Matter	DM3*	Chr03: 18,888,452	6.16	2-DOM-ALT	5e-15
Dry Matter	DM4	Chr10: 3,229,129	4.61	3-DOM-ALT	0.034223
Flesh Color	FC1	Chr07: 5,556,076	7.29	1-DOM-REF	0.076687
Flesh Color	FC2	Chr12: 3,933,566	7.24	ADDITIVE	0.011509
Flesh Color	FC2	Chr12: 3,933,566	6.34	1-DOM-ALT	0.000686
Flesh Color	FC3	Chr12: 18,956,680	4.77	1-DOM-REF	0.047285
Flesh Color	FC4	Chr12: 22,042,439	10.22	ADDITIVE	0.013808
Flesh Color	FC4	Chr12: 22,042,439	8.89	1-DOM-ALT	0.00434
Flesh Color	FC5	Chr12: 22,064,285	6.32	ADDITIVE	0.002552
Flesh Color	FC5	Chr12: 22,064,285	5.83	1-DOM-ALT	0.000127
Flesh Color	FC6	Chr12: 23,146,784	4.59	1-DOM-REF	0.028
Flesh Hue Angle	FHA1	Chr08: 1,457,982	12.02	additive	0.000113953
Flesh Hue Angle	FHA1	Chr08: 1,457,982	14.41	1-dom-alt	0.00627143
Flesh Hue Angle	FHA1	Chr08: 1,457,982	10.15	2-dom-alt	0.00522092
Flesh Hue Angle	FHA2	Chr09: 23,213,578	9.14	1-dom-ref	0.000176599
Flesh Hue Angle	FHA3	Chr14: 11,541,393	9.1	1-dom-alt	0.00228111
Skin Color	SC1	Chr06: 18,709,220	6.81	ADDITIVE	0.010221
Skin Color	SC1	Chr06: 18,709,220	6.36	1-DOM-REF	0.010143
Skin Color	SC2, SHA1	Chr12: 2,823,583	7.22	ADDITIVE	0.001886
Skin Color	SC2, SHA1	Chr12: 2,823,583	6.89	1-DOM-ALT	0.002158
Skin Color	SC3, SHA2	Chr12: 2,841,327	5.99	ADDITIVE	0.002145
Skin Hue Angle	SHA3	Chr01: 3,487,779	5.85	1-dom-ref	0.0479487
Skin Hue Angle	SHA4	Chr01: 23,116,643	6.2	1-dom-alt	0.0321382
Skin Hue Angle	SHA5	Chr03: 5,991,712	6.82	1-dom-ref	0.00810784
Skin Hue Angle	SHA5	Chr03: 5,991,712	5.96	2-dom-ref	0.00126588
Skin Hue Angle	SHA6	Chr04: 12,982,060	6.69	additive	0.00145651
Skin Hue Angle	SHA6	Chr04: 12,982,060	6.46	2-dom-ref	0.00113222
Skin Hue Angle	SHA6	Chr04: 12,982,060	6.65	3-dom-ref	7.54e-07
Skin Hue Angle	SHA7*	Chr12: 1,568,751	6.4	2-dom-alt	1.0103e-14	SHA7* is 4 SNPs
Skin Hue Angle	SHA7*	Chr12: 1,568,752	6.4	2-dom-alt	1.0103e-14
Skin Hue Angle	SHA7*	Chr12: 1,568,754	8.98	1-dom-alt	0.00128782
Skin Hue Angle	SHA7*	Chr12: 1,568,754	8.53	2-dom-alt	0.000257494
Skin Hue Angle	SHA7*	Chr12: 1,568,754	7.82	additive	4.83014e-05
Skin Hue Angle	SHA7*	Chr12: 1,568,775	5.89	2-dom-ref	0.000661601
Skin Hue Angle	SHA7*	Chr12: 1,568,775	7.01	1-dom-ref	0.000146969
Skin Hue Angle	SHA8*	Chr12: 1,854,779	6.56	additive	4.996e-15	SHA8* is 2 SNPs
Skin Hue Angle	SHA8*	Chr12: 1,854,779	7.65	2-dom-alt	5.10703e-15
Skin Hue Angle	SHA8*	Chr12: 1,854,781	7.65	2-dom-alt	5.10703e-15
Skin Hue Angle	SHA8*	Chr12: 1,854,781	6.56	additive	4.996e-15
Skin Hue Angle	SHA9	Chr12: 4,042,610	6.13	additive	0.00853282
Skin Hue Angle	SC2, SHA1	Chr12: 2,823,583	11.57	1-dom-alt	0.00248889
Skin Hue Angle	SC2, SHA1	Chr12: 2,823,583	11.99	additive	0.000562253
Skin Hue Angle	SC3, SHA2	Chr12: 2,841,327	8.96	additive	0.00424336
Skin Hue Angle	SC3, SHA2	Chr12: 2,841,327	8.77	1-dom-alt	0.000670548

## Sheet: Table S2 I trifida genes 100
Table S2. Ipomoea trifida annotated genes within 100 kB of SNPs
Trait	SNP	SNP location	I. trifida v3 id	5' position	distance (kb)	Name (annotation)
Dry Matter	DM1	I trifida v3 Chr01: 27,238,168	itf01g28430	27238552	0.384	Common central domain of tyrosinase domain containing protein
Dry Matter	DM1	I trifida v3 Chr01: 27,238,168	itf01g28420	27237231	0.937	Common central domain of tyrosinase domain containing protein
Dry Matter	DM1	I trifida v3 Chr01: 27,238,168	itf01g28450	27240281	2.113	Protein of unknown function (DUF_B2219) domain containing protein
Dry Matter	DM1	I trifida v3 Chr01: 27,238,168	itf01g28470	27246428	8.26	serine hydroxymethyltransferase
Dry Matter	DM1	I trifida v3 Chr01: 27,238,168	itf01g28480	27249636	11.468	Pentatricopeptide repeat (PPR) superfamily protein
Dry Matter	DM1	I trifida v3 Chr01: 27,238,168	itf01g28410	27223771	14.397	Leucine-rich repeat protein kinase family protein
Dry Matter	DM1	I trifida v3 Chr01: 27,238,168	itf01g28490	27267721	29.553	DNA repair-recombination protein (RAD50)
Dry Matter	DM1	I trifida v3 Chr01: 27,238,168	itf01g28500	27269541	31.373	Werner syndrome-like exonuclease
Dry Matter	DM1	I trifida v3 Chr01: 27,238,168	itf01g28380	27205237	32.931	hypothetical protein
Dry Matter	DM1	I trifida v3 Chr01: 27,238,168	itf01g28370	27203977	34.191	indole-3-acetate beta-D-glucosyltransferase
Dry Matter	DM1	I trifida v3 Chr01: 27,238,168	itf01g28360	27202880	35.288	Pentatricopeptide repeat (PPR) superfamily protein
Dry Matter	DM1	I trifida v3 Chr01: 27,238,168	itf01g28510	27274367	36.199	spliceosome protein-related
Dry Matter	DM1	I trifida v3 Chr01: 27,238,168	itf01g28520	27278038	39.87	Werner syndrome-like exonuclease
Dry Matter	DM1	I trifida v3 Chr01: 27,238,168	itf01g28350	27194158	44.01	conserved hypothetical protein
Dry Matter	DM1	I trifida v3 Chr01: 27,238,168	itf01g28530	27287261	49.093	UDP-D-glucuronate 4-epimerase
Dry Matter	DM1	I trifida v3 Chr01: 27,238,168	itf01g28340	27185762	52.406	vacuolar protein sorting-associated protein 20.2
Dry Matter	DM1	I trifida v3 Chr01: 27,238,168	itf01g28540	27297285	59.117	hypothetical protein
Dry Matter	DM1	I trifida v3 Chr01: 27,238,168	itf01g28330	27178857	59.311	Transcription factor IIIC, subunit
Dry Matter	DM1	I trifida v3 Chr01: 27,238,168	itf01g28320	27178854	59.314	HARMLESS TO OZONE LAYER
Dry Matter	DM1	I trifida v3 Chr01: 27,238,168	itf01g28310	27170264	67.904	Ankyrin repeat family protein
Dry Matter	DM1	I trifida v3 Chr01: 27,238,168	itf01g28550	27310055	71.887	conserved hypothetical protein
Dry Matter	DM1	I trifida v3 Chr01: 27,238,168	itf01g28560	27314202	76.034	Protein of unknown function (DUF803)
Dry Matter	DM1	I trifida v3 Chr01: 27,238,168	itf01g28300	27161951	76.217	ATP binding;valine-tRNA ligases;aminoacyl-tRNA ligases;nucleotide binding;ATP binding;aminoacyl-tRNA ligases
Dry Matter	DM1	I trifida v3 Chr01: 27,238,168	itf01g28570	27322916	84.748	RING/U-box superfamily protein
Dry Matter	DM1	I trifida v3 Chr01: 27,238,168	itf01g28290	27147487	90.681	Pectin lyase-like superfamily protein
Dry Matter	DM1	I trifida v3 Chr01: 27,238,168	itf01g28590	27332549	94.381	Transducin/WD40 repeat-like superfamily protein
Dry Matter	DM1	I trifida v3 Chr01: 27,238,168	itf01g28280	27142758	95.41	Pectin lyase-like superfamily protein
Dry Matter	DM1	I trifida v3 Chr01: 27,238,168	itf01g28270	27139429	98.739	Pectin lyase-like superfamily protein
Dry Matter	DM2	I trifida v3 Chr02: 23,017,613	itf02g25000	23028016	10.403	receptor like protein
Dry Matter	DM2	I trifida v3 Chr02: 23,017,613	itf02g25030	23041410	23.797	Di-glucose binding protein with Kinesin motor domain
Dry Matter	DM2	I trifida v3 Chr02: 23,017,613	itf02g25060	23060606	42.993	receptor like protein
Dry Matter	DM2	I trifida v3 Chr02: 23,017,613	itf02g24960	22971604	46.009	multidrug resistance-associated protein
Dry Matter	DM2	I trifida v3 Chr02: 23,017,613	itf02g25070	23067912	50.299	Ribosomal L28 family
Dry Matter	DM2	I trifida v3 Chr02: 23,017,613	itf02g25080	23074157	56.544	conserved hypothetical protein
Dry Matter	DM2	I trifida v3 Chr02: 23,017,613	itf02g24950	22955969	61.644	ECA1 gametogenesis related family protein
Dry Matter	DM2	I trifida v3 Chr02: 23,017,613	itf02g24940	22949357	68.256	phospholipid N-methyltransferase
Dry Matter	DM2	I trifida v3 Chr02: 23,017,613	itf02g24930	22944431	73.182	glycosyltransferase
Dry Matter	DM2	I trifida v3 Chr02: 23,017,613	itf02g24920	22942402	75.211	DNA glycosylase superfamily protein
Dry Matter	DM2	I trifida v3 Chr02: 23,017,613	itf02g24910	22932994	84.619	WRKY DNA-binding protein
Dry Matter	DM2	I trifida v3 Chr02: 23,017,613	itf02g24900	22911076	106.537	ECA1 gametogenesis related family protein
Dry Matter	DM2	I trifida v3 Chr02: 23,017,613	itf02g25110	23139028	121.415	receptor like protein
Dry Matter	DM3*	I trifida v3 Chr03: 18,888,440*	itf03g23340	18887465	0.975	Eukaryotic protein of unknown function (DUF914)
Dry Matter	DM3*	I trifida v3 Chr03: 18,888,440*	itf03g23330	18874091	14.349	Villin
Dry Matter	DM3*	I trifida v3 Chr03: 18,888,440*	itf03g23310	18854246	34.194	Galactose oxidase/kelch repeat superfamily protein
Dry Matter	DM3*	I trifida v3 Chr03: 18,888,440*	itf03g23350	18924424	35.984	autoinhibited Ca(2+)-ATPase
Dry Matter	DM3*	I trifida v3 Chr03: 18,888,440*	itf03g23300	18846058	42.382	Tetratricopeptide repeat (TPR)-like superfamily protein
Dry Matter	DM3*	I trifida v3 Chr03: 18,888,440*	itf03g23360	18931210	42.77	acyl-CoA oxidase
Dry Matter	DM3*	I trifida v3 Chr03: 18,888,440*	itf03g23370	18938259	49.819	Protein of unknown function (DUF607)
Dry Matter	DM3*	I trifida v3 Chr03: 18,888,440*	itf03g23280	18837249	51.191	plant intracellular ras group-related LRR
Dry Matter	DM3*	I trifida v3 Chr03: 18,888,440*	itf03g23380	18944193	55.753	3'-5'-exoribonuclease family protein
Dry Matter	DM3*	I trifida v3 Chr03: 18,888,440*	itf03g23390	18947812	59.372	Tetratricopeptide repeat (TPR)-like superfamily protein
Dry Matter	DM3*	I trifida v3 Chr03: 18,888,440*	itf03g23260	18825884	62.556	Vps51/Vps67 family (components of vesicular transport) protein
Dry Matter	DM3*	I trifida v3 Chr03: 18,888,440*	itf03g23400	18956741	68.301	conserved hypothetical protein
Dry Matter	DM3*	I trifida v3 Chr03: 18,888,440*	itf03g23250	18814533	73.907	hydroxyproline-rich glycoprotein family protein
Dry Matter	DM3*	I trifida v3 Chr03: 18,888,440*	itf03g23240	18809014	79.426	conserved hypothetical protein
Dry Matter	DM3*	I trifida v3 Chr03: 18,888,440*	itf03g23230	18800009	88.431	conserved hypothetical protein
Dry Matter	DM3*	I trifida v3 Chr03: 18,888,440*	itf03g23410	18977501	89.061	S-adenosyl-L-methionine-dependent methyltransferases superfamily protein
Dry Matter	DM3*	I trifida v3 Chr03: 18,888,440*	itf03g23420	18979847	91.407	senescence-associated gene
Dry Matter	DM3*	I trifida v3 Chr03: 18,888,440*	itf03g23430	18986537	98.097	CAP (Cysteine-rich secretory proteins, Antigen 5, and Pathogenesis-related 1 protein) superfamily protein
Dry Matter	DM3*	I trifida v3 Chr03: 18,888,440*	itf03g23220	18788929	99.511	H(+)-ATPase
Dry Matter	DM4	I trifida v3 Chr10: 3,229,129	itf10g03730	3238660	9.531	WRKY DNA-binding protein
Dry Matter	DM4	I trifida v3 Chr10: 3,229,129	itf10g03720	3213449	15.68	S-adenosyl-L-methionine-dependent methyltransferases superfamily protein
Dry Matter	DM4	I trifida v3 Chr10: 3,229,129	itf10g03740	3250268	21.139	hypothetical protein
Dry Matter	DM4	I trifida v3 Chr10: 3,229,129	itf10g03750	3253851	24.722	conserved hypothetical protein
Dry Matter	DM4	I trifida v3 Chr10: 3,229,129	itf10g03710	3201965	27.164	SCP1-like small phosphatase 4b
Dry Matter	DM4	I trifida v3 Chr10: 3,229,129	itf10g03760	3259496	30.367	mRNA splicing factor, thioredoxin-like U5 snRNP
Dry Matter	DM4	I trifida v3 Chr10: 3,229,129	itf10g03770	3265314	36.185	O-acetyltransferase family protein
Dry Matter	DM4	I trifida v3 Chr10: 3,229,129	itf10g03700	3192299	36.83	phytochrome E
Dry Matter	DM4	I trifida v3 Chr10: 3,229,129	itf10g03690	3179056	50.073	MEI2-like
Dry Matter	DM4	I trifida v3 Chr10: 3,229,129	itf10g03780	3281870	52.741	purine permease
Dry Matter	DM4	I trifida v3 Chr10: 3,229,129	itf10g03680	3162049	67.08	Pectin lyase-like superfamily protein
Dry Matter	DM4	I trifida v3 Chr10: 3,229,129	itf10g03790	3301234	72.105	purine permease
Dry Matter	DM4	I trifida v3 Chr10: 3,229,129	itf10g03670	3152537	76.592	Pectin lyase-like superfamily protein
Dry Matter	DM4	I trifida v3 Chr10: 3,229,129	itf10g03800	3310829	81.7	purine permease
Dry Matter	DM4	I trifida v3 Chr10: 3,229,129	itf10g03660	3146805	82.324	Pectin lyase-like superfamily protein
Dry Matter	DM4	I trifida v3 Chr10: 3,229,129	itf10g03650	3142654	86.475	Pectin lyase-like superfamily protein
Dry Matter	DM4	I trifida v3 Chr10: 3,229,129	itf10g03810	3321384	92.255	purine permease
Dry Matter	DM4	I trifida v3 Chr10: 3,229,129	itf10g03640	3135088	94.041	Pectin lyase-like superfamily protein
Dry Matter	DM4	I trifida v3 Chr10: 3,229,129	itf10g03630	3130757	98.372	Pectin lyase-like superfamily protein
Dry Matter	DM4	I trifida v3 Chr10: 3,229,129	itf10g03820	3328974	99.845	purine permease
Dry Matter	DM4	I trifida v3 Chr10: 3,229,129	itf10g03830	3338945	109.816	purine permease
Dry Matter	DM4	I trifida v3 Chr10: 3,229,129	itf10g03840	3346851	117.722	Oligosaccharide biosynthesis protein Alg14 like domain containing protein
Dry Matter	DM4	I trifida v3 Chr10: 3,229,129	itf10g03850	3353952	124.823	starch synthase
Flesh Color	FC1	I trifida v3 Chr07: 5,556,076	itf07g07720	5552744	3.332	conserved hypothetical protein
Flesh Color	FC1	I trifida v3 Chr07: 5,556,076	itf07g07730	5562087	6.011	conserved hypothetical protein
Flesh Color	FC1	I trifida v3 Chr07: 5,556,076	itf07g07740	5567423	11.347	Protein FLX-like
Flesh Color	FC1	I trifida v3 Chr07: 5,556,076	itf07g07710	5531988	24.088	conserved hypothetical protein
Flesh Color	FC1	I trifida v3 Chr07: 5,556,076	itf07g07760	5596897	40.821	hypothetical protein
Flesh Color	FC1	I trifida v3 Chr07: 5,556,076	itf07g07700	5509656	46.42	endonuclease
Flesh Color	FC1	I trifida v3 Chr07: 5,556,076	itf07g07780	5604014	47.938	hypothetical protein
Flesh Color	FC1	I trifida v3 Chr07: 5,556,076	itf07g07690	5494159	61.917	Adenine nucleotide alpha hydrolases-like superfamily protein
Flesh Color	FC1	I trifida v3 Chr07: 5,556,076	itf07g07680	5491321	64.755	Thioesterase superfamily protein
Flesh Color	FC1	I trifida v3 Chr07: 5,556,076	itf07g07670	5487395	68.681	Plant protein of unknown function (DUF639)
Flesh Color	FC1	I trifida v3 Chr07: 5,556,076	itf07g07790	5627184	71.108	conserved hypothetical protein
Flesh Color	FC1	I trifida v3 Chr07: 5,556,076	itf07g07800	5631487	75.411	Rad23 UV excision repair protein family
Flesh Color	FC1	I trifida v3 Chr07: 5,556,076	itf07g07660	5475069	81.007	myb domain protein
Flesh Color	FC1	I trifida v3 Chr07: 5,556,076	itf07g07810	5642539	86.463	2-oxoacid dehydrogenases acyltransferase family protein
Flesh Color	FC1	I trifida v3 Chr07: 5,556,076	itf07g07820	5644168	88.092	Copper transport protein family
Flesh Color	FC1	I trifida v3 Chr07: 5,556,076	itf07g07830	5653067	96.991	Disease resistance protein (CC-NBS-LRR class) family
Flesh Color	FC1	I trifida v3 Chr07: 5,556,076	itf07g07640	5447275	108.801	Protein of unknown function (DUF1639)
Flesh Color	FC1	I trifida v3 Chr07: 5,556,076	itf07g07850	5671983	115.907	NB-ARC domain-containing disease resistance protein
Flesh Color	FC2	I trifida v3 Chr12: 3,933,566	itf12g06370	3933691	0	membrane-anchored ubiquitin-fold protein
Flesh Color	FC2	I trifida v3 Chr12: 3,933,566	itf12g06380	3934471	0.905	hypothetical protein
Flesh Color	FC2	I trifida v3 Chr12: 3,933,566	itf12g06390	3938025	4.459	Saccharopine dehydrogenase
Flesh Color	FC2	I trifida v3 Chr12: 3,933,566	itf12g06350	3923349	10.217	Pentatricopeptide repeat (PPR) superfamily protein
Flesh Color	FC2	I trifida v3 Chr12: 3,933,566	itf12g06340	3923256	10.31	conserved hypothetical protein
Flesh Color	FC2	I trifida v3 Chr12: 3,933,566	itf12g06400	3944097	10.531	Saccharopine dehydrogenase
Flesh Color	FC2	I trifida v3 Chr12: 3,933,566	itf12g06330	3917874	15.692	EID1-like
Flesh Color	FC2	I trifida v3 Chr12: 3,933,566	itf12g06410	3949880	16.314	Saccharopine dehydrogenase
Flesh Color	FC2	I trifida v3 Chr12: 3,933,566	itf12g06320	3914747	18.819	RING/U-box superfamily protein
Flesh Color	FC2	I trifida v3 Chr12: 3,933,566	itf12g06430	3953080	19.514	Protein of unknown function (DUF179)
Flesh Color	FC2	I trifida v3 Chr12: 3,933,566	itf12g06440	3954721	21.155	chorismate mutase
Flesh Color	FC2	I trifida v3 Chr12: 3,933,566	itf12g06310	3910282	23.284	hypothetical protein
Flesh Color	FC2	I trifida v3 Chr12: 3,933,566	itf12g06450	3959538	25.972	early nodulin-like protein
Flesh Color	FC2	I trifida v3 Chr12: 3,933,566	itf12g06300	3904277	29.289	Cyclic nucleotide-regulated ion channel family protein
Flesh Color	FC2	I trifida v3 Chr12: 3,933,566	itf12g06460	3966061	32.495	early nodulin-like protein
Flesh Color	FC2	I trifida v3 Chr12: 3,933,566	itf12g06470	3970967	37.401	early nodulin-like protein
Flesh Color	FC2	I trifida v3 Chr12: 3,933,566	itf12g06290	3895463	38.103	Calcium/lipid-binding (CaLB) phosphatase
Flesh Color	FC2	I trifida v3 Chr12: 3,933,566	itf12g06280	3890650	42.916	tRNA/rRNA methyltransferase (SpoU) family protein
Flesh Color	FC2	I trifida v3 Chr12: 3,933,566	itf12g06480	3978957	45.391	Protein of unknown function (DUF1336)
Flesh Color	FC2	I trifida v3 Chr12: 3,933,566	itf12g06270	3887600	45.966	Saccharopine dehydrogenase
Flesh Color	FC2	I trifida v3 Chr12: 3,933,566	itf12g06490	3981241	47.675	Vesicle transport v-SNARE family protein
Flesh Color	FC2	I trifida v3 Chr12: 3,933,566	itf12g06500	3984258	50.692	hypothetical protein
Flesh Color	FC2	I trifida v3 Chr12: 3,933,566	itf12g06510	3985556	51.99	conserved hypothetical protein
Flesh Color	FC2	I trifida v3 Chr12: 3,933,566	itf12g06250	3880281	53.285	ELM2 domain-containing protein
Flesh Color	FC2	I trifida v3 Chr12: 3,933,566	itf12g06520	3989898	56.332	myb domain protein
Flesh Color	FC2	I trifida v3 Chr12: 3,933,566	itf12g06240	3876577	56.989	UDP-glucose 6-dehydrogenase family protein
Flesh Color	FC2	I trifida v3 Chr12: 3,933,566	itf12g06230	3868183	65.383	TPX2 (targeting protein for Xklp2) protein family
Flesh Color	FC2	I trifida v3 Chr12: 3,933,566	itf12g06530	4005774	72.208	NAC domain containing protein
Flesh Color	FC2	I trifida v3 Chr12: 3,933,566	itf12g06540	4012722	79.156	conserved hypothetical protein
Flesh Color	FC2	I trifida v3 Chr12: 3,933,566	itf12g06550	4017244	83.678	Pentatricopeptide repeat (PPR) superfamily protein
Flesh Color	FC2	I trifida v3 Chr12: 3,933,566	itf12g06560	4019159	85.593	Calcium-binding EF-hand family protein
Flesh Color	FC2	I trifida v3 Chr12: 3,933,566	itf12g06220	3840969	92.597	conserved hypothetical protein
Flesh Color	FC2	I trifida v3 Chr12: 3,933,566	itf12g06570	4028737	95.171	starch synthase
Flesh Color	FC2	I trifida v3 Chr12: 3,933,566	itf12g06210	3836724	96.842	UDP-Glycosyltransferase superfamily protein
Flesh Color	FC2	I trifida v3 Chr12: 3,933,566	itf12g06200	3833199	100.367	UDP-Glycosyltransferase superfamily protein
Flesh Color	FC2	I trifida v3 Chr12: 3,933,566	itf12g06580	4034163	100.597	Protein of unknown function (DUF1666)
Flesh Color	FC3	I trifida v3 Chr12: 18,956,680	itf12g19540	18955133	0	indoleacetic acid-induced protein
Flesh Color	FC3	I trifida v3 Chr12: 18,956,680	itf12g19550	18962671	5.991	elongation factor Ts family protein
Flesh Color	FC3	I trifida v3 Chr12: 18,956,680	itf12g19570	18970351	13.671	glyoxal oxidase-related protein
Flesh Color	FC3	I trifida v3 Chr12: 18,956,680	itf12g19590	18972729	16.049	glyoxal oxidase-related protein
Flesh Color	FC3	I trifida v3 Chr12: 18,956,680	itf12g19600	18975092	18.412	glyoxal oxidase-related protein
Flesh Color	FC3	I trifida v3 Chr12: 18,956,680	itf12g19620	18982152	25.472	glyoxal oxidase-related protein
Flesh Color	FC3	I trifida v3 Chr12: 18,956,680	itf12g19630	18985368	28.688	glyoxal oxidase-related protein
Flesh Color	FC3	I trifida v3 Chr12: 18,956,680	itf12g19490	18923602	33.078	basic helix-loop-helix (bHLH) DNA-binding superfamily protein
Flesh Color	FC3	I trifida v3 Chr12: 18,956,680	itf12g19640	18992242	35.562	glyoxal oxidase-related protein
Flesh Color	FC3	I trifida v3 Chr12: 18,956,680	itf12g19650	18994332	37.652	glyoxal oxidase-related protein
Flesh Color	FC3	I trifida v3 Chr12: 18,956,680	itf12g19660	18998737	42.057	glyoxal oxidase-related protein
Flesh Color	FC3	I trifida v3 Chr12: 18,956,680	itf12g19670	19002882	46.202	glyoxal oxidase-related protein
Flesh Color	FC3	I trifida v3 Chr12: 18,956,680	itf12g19480	18908495	48.185	hypothetical protein
Flesh Color	FC3	I trifida v3 Chr12: 18,956,680	itf12g19470	18907470	49.21	Transducin/WD40 repeat-like superfamily protein
Flesh Color	FC3	I trifida v3 Chr12: 18,956,680	itf12g19680	19006125	49.445	xyloglucan endotransglucosylase/hydrolase
Flesh Color	FC3	I trifida v3 Chr12: 18,956,680	itf12g19690	19014948	58.268	protein serine/threonine phosphatases;protein kinases;catalytics;cAMP-dependent protein kinase regulators;ATP binding;protein serine/threonine phosphatases
Flesh Color	FC3	I trifida v3 Chr12: 18,956,680	itf12g19460	18896723	59.957	RNA-binding protein-related
Flesh Color	FC3	I trifida v3 Chr12: 18,956,680	itf12g19450	18888348	68.332	Tesmin/TSO1-like CXC domain-containing protein
Flesh Color	FC3	I trifida v3 Chr12: 18,956,680	itf12g19700	19027891	71.211	RING/U-box superfamily protein
Flesh Color	FC3	I trifida v3 Chr12: 18,956,680	itf12g19710	19034670	77.99	novel interactor of JAZ
Flesh Color	FC3	I trifida v3 Chr12: 18,956,680	itf12g19720	19038625	81.945	RNA-binding CRS1 / YhbY (CRM) domain-containing protein
Flesh Color	FC3	I trifida v3 Chr12: 18,956,680	itf12g19730	19039261	82.581	Exostosin family protein
Flesh Color	FC3	I trifida v3 Chr12: 18,956,680	itf12g19740	19053965	97.285	Integrase-type DNA-binding superfamily protein
Flesh Color	FC3	I trifida v3 Chr12: 18,956,680	itf12g19440	18855516	101.164	Enoyl-CoA hydratase/isomerase family
Flesh Color	FC4	I trifida v3 Chr12: 22,042,439	itf12g24140	22047604	5.165	cytochrome P450, family 714, subfamily A, polypeptide
Flesh Color	FC4	I trifida v3 Chr12: 22,042,439	itf12g24150	22051781	9.342	Transducin/WD40 repeat-like superfamily protein
Flesh Color	FC4	I trifida v3 Chr12: 22,042,439	itf12g24130	22030412	12.027	RING/U-box superfamily protein
Flesh Color	FC4	I trifida v3 Chr12: 22,042,439	itf12g24120	22029415	13.024	thioredoxin H-type
Flesh Color	FC4	I trifida v3 Chr12: 22,042,439	itf12g24160	22060343	17.904	Transcriptional coactivator/pterin dehydratase
Flesh Color	FC4	I trifida v3 Chr12: 22,042,439	itf12g24110	22021935	20.504	Protein kinase superfamily protein
Flesh Color	FC4	I trifida v3 Chr12: 22,042,439	itf12g24100	22016608	25.831	WRKY DNA-binding protein
Flesh Color	FC4	I trifida v3 Chr12: 22,042,439	itf12g24090	22004318	38.121	WRKY DNA-binding protein
Flesh Color	FC4	I trifida v3 Chr12: 22,042,439	itf12g24080	21996229	46.21	Lung seven transmembrane receptor family protein
Flesh Color	FC4	I trifida v3 Chr12: 22,042,439	itf12g24070	21989518	52.921	Tetratricopeptide repeat (TPR)-like superfamily protein
Flesh Color	FC4	I trifida v3 Chr12: 22,042,439	itf12g24060	21988737	53.702	hypothetical protein
Flesh Color	FC4	I trifida v3 Chr12: 22,042,439	itf12g24050	21985655	56.784	response regulator
Flesh Color	FC4	I trifida v3 Chr12: 22,042,439	itf12g24040	21978759	63.68	Nucleic acid-binding, OB-fold-like protein
Flesh Color	FC4	I trifida v3 Chr12: 22,042,439	itf12g24030	21974615	67.824	conserved hypothetical protein
Flesh Color	FC4	I trifida v3 Chr12: 22,042,439	itf12g24010	21969549	72.89	conserved hypothetical protein
Flesh Color	FC4	I trifida v3 Chr12: 22,042,439	itf12g24000	21967548	74.891	conserved hypothetical protein
Flesh Color	FC4	I trifida v3 Chr12: 22,042,439	itf12g23980	21965775	76.664	Chalcone-flavanone isomerase family protein
Flesh Color	FC4	I trifida v3 Chr12: 22,042,439	itf12g23970	21960825	81.614	RING/U-box superfamily protein
Flesh Color	FC4	I trifida v3 Chr12: 22,042,439	itf12g23960	21955360	87.079	Basic-leucine zipper (bZIP) transcription factor family protein
Flesh Color	FC4	I trifida v3 Chr12: 22,042,439	itf12g23950	21951995	90.444	manganese superoxide dismutase
Flesh Color	FC4	I trifida v3 Chr12: 22,042,439	itf12g23940	21944768	97.671	Melibiase family protein
Flesh Color	FC4	I trifida v3 Chr12: 22,042,439	itf12g23930	21942525	99.914	hypothetical protein
Flesh Color	FC5	I trifida v3 Chr12: 22,064,285	itf12g24170	22064533	0.248	metacaspase
Flesh Color	FC5	I trifida v3 Chr12: 22,064,285	itf12g24180	22068537	4.252	Nucleotide-diphospho-sugar transferase family protein
Flesh Color	FC5	I trifida v3 Chr12: 22,064,285	itf12g24190	22077330	13.045	Nucleotide-diphospho-sugar transferase family protein
Flesh Color	FC5	I trifida v3 Chr12: 22,064,285	itf12g24200	22083207	18.922	RNA-binding (RRM/RBD/RNP motifs) family protein
Flesh Color	FC5	I trifida v3 Chr12: 22,064,285	itf12g24210	22089012	24.727	SOH1 family protein
Flesh Color	FC5	I trifida v3 Chr12: 22,064,285	itf12g24220	22094745	30.46	glutamate dehydrogenase
Flesh Color	FC5	I trifida v3 Chr12: 22,064,285	itf12g24230	22098619	34.334	Chlorophyll A-B binding family protein
Flesh Color	FC5	I trifida v3 Chr12: 22,064,285	itf12g24250	22112032	47.747	conserved hypothetical protein
Flesh Color	FC5	I trifida v3 Chr12: 22,064,285	itf12g24260	22112604	48.319	P-loop containing nucleoside triphosphate hydrolases superfamily protein
Flesh Color	FC5	I trifida v3 Chr12: 22,064,285	itf12g24270	22124719	60.434	Protein SPA, chloroplastic
Flesh Color	FC5	I trifida v3 Chr12: 22,064,285	itf12g24290	22130446	66.161	SU(VAR)3-9 homolog
Flesh Color	FC5	I trifida v3 Chr12: 22,064,285	itf12g24300	22135939	71.654	SU(VAR)3-9 homolog
Flesh Color	FC5	I trifida v3 Chr12: 22,064,285	itf12g24310	22140180	75.895	conserved hypothetical protein
Flesh Color	FC5	I trifida v3 Chr12: 22,064,285	itf12g24320	22141781	77.496	hypothetical protein
Flesh Color	FC5	I trifida v3 Chr12: 22,064,285	itf12g24330	22146314	82.029	hypothetical protein
Flesh Color	FC5	I trifida v3 Chr12: 22,064,285	itf12g24350	22153564	89.279	F-box family protein
Flesh Color	FC5	I trifida v3 Chr12: 22,064,285	itf12g24360	22170473	106.188	hypothetical protein
Flesh Color	FC6	I trifida v3 Chr12: 23,146,784	itf12g25870	23147370	0.586	phosphate transporter 1;7
Flesh Color	FC6	I trifida v3 Chr12: 23,146,784	itf12g25860	23144484	2.3	plastid division1
Flesh Color	FC6	I trifida v3 Chr12: 23,146,784	itf12g25880	23150435	3.651	manganese tracking factor for mitochondrial SOD2
Flesh Color	FC6	I trifida v3 Chr12: 23,146,784	itf12g25890	23155499	8.715	conserved hypothetical protein
Flesh Color	FC6	I trifida v3 Chr12: 23,146,784	itf12g25900	23156878	10.094	Folylpolyglutamate synthetase family protein
Flesh Color	FC6	I trifida v3 Chr12: 23,146,784	itf12g25850	23132429	14.355	cytokinin response factor
Flesh Color	FC6	I trifida v3 Chr12: 23,146,784	itf12g25920	23166150	19.366	basic helix-loop-helix (bHLH) DNA-binding superfamily protein
Flesh Color	FC6	I trifida v3 Chr12: 23,146,784	itf12g25930	23169590	22.806	sigma factor E
Flesh Color	FC6	I trifida v3 Chr12: 23,146,784	itf12g25840	23114700	32.084	high affinity K+ transporter
Flesh Color	FC6	I trifida v3 Chr12: 23,146,784	itf12g25940	23179604	32.82	Nodulin MtN3 family protein
Flesh Color	FC6	I trifida v3 Chr12: 23,146,784	itf12g25950	23184452	37.668	Pentatricopeptide repeat (PPR) superfamily protein
Flesh Color	FC6	I trifida v3 Chr12: 23,146,784	itf12g25830	23108000	38.784	ubiquitin conjugating enzyme
Flesh Color	FC6	I trifida v3 Chr12: 23,146,784	itf12g25960	23188471	41.687	polypyrimidine tract-binding protein
Flesh Color	FC6	I trifida v3 Chr12: 23,146,784	itf12g25820	23104991	41.793	myosin heavy chain-related
Flesh Color	FC6	I trifida v3 Chr12: 23,146,784	itf12g25810	23100600	46.184	Leucine-rich repeat protein kinase family protein
Flesh Color	FC6	I trifida v3 Chr12: 23,146,784	itf12g25970	23193625	46.841	FTSH protease
Flesh Color	FC6	I trifida v3 Chr12: 23,146,784	itf12g25800	23096376	50.408	UDP-Glycosyltransferase superfamily protein
Flesh Color	FC6	I trifida v3 Chr12: 23,146,784	itf12g25790	23092258	54.526	DUF3143 domain containing protein
Flesh Color	FC6	I trifida v3 Chr12: 23,146,784	itf12g25980	23202187	55.403	regulatory components of ABA receptor
Flesh Color	FC6	I trifida v3 Chr12: 23,146,784	itf12g25780	23090160	56.624	plastidic pyruvate kinase beta subunit
Flesh Color	FC6	I trifida v3 Chr12: 23,146,784	itf12g25990	23208406	61.622	Haloacid dehalogenase-like hydrolase (HAD) superfamily protein
Flesh Color	FC6	I trifida v3 Chr12: 23,146,784	itf12g25770	23083576	63.208	timeless family protein
Flesh Color	FC6	I trifida v3 Chr12: 23,146,784	itf12g25760	23075573	71.211	CAAX amino terminal protease family protein
Flesh Color	FC6	I trifida v3 Chr12: 23,146,784	itf12g26000	23219147	72.363	DNAJ heat shock N-terminal domain-containing protein
Flesh Color	FC6	I trifida v3 Chr12: 23,146,784	itf12g26010	23222691	75.907	pyruvate kinase family protein
Flesh Color	FC6	I trifida v3 Chr12: 23,146,784	itf12g26020	23226757	79.973	spermidine synthase
Flesh Color	FC6	I trifida v3 Chr12: 23,146,784	itf12g25750	23063939	82.845	SLAC1 homologue
Flesh Color	FC6	I trifida v3 Chr12: 23,146,784	itf12g26030	23230682	83.898	RING/U-box superfamily protein
Flesh Color	FC6	I trifida v3 Chr12: 23,146,784	itf12g26040	23231526	84.742	DUF1674 domain containing protein
Flesh Color	FC6	I trifida v3 Chr12: 23,146,784	itf12g25740	23058964	87.82	SLAC1 homologue
Flesh Color	FC6	I trifida v3 Chr12: 23,146,784	itf12g26050	23236155	89.371	OBP3-responsive gene
Flesh Color	FC6	I trifida v3 Chr12: 23,146,784	itf12g26060	23237242	90.458	hypothetical protein
Flesh Color	FC6	I trifida v3 Chr12: 23,146,784	itf12g26070	23240602	93.818	CCT motif family protein
Flesh Color	FC6	I trifida v3 Chr12: 23,146,784	itf12g25730	23048301	98.483	VIRB2-interacting protein
Flesh Color	FC6	I trifida v3 Chr12: 23,146,784	itf12g26180	23293817	147.033	Glycogen/starch synthases, ADP-glucose type
Flesh Hue Angle	FHA1	I trifida v3 Chr08: 1,457,982	itf08g02090	1451395	0	Transcription factor jumonji (jmj) family protein / zinc finger (C5HC2 type) family protein
Flesh Hue Angle	FHA1	I trifida v3 Chr08: 1,457,982	itf08g02100	1463368	0.01	WWE protein-protein interaction domain protein family
Flesh Hue Angle	FHA1	I trifida v3 Chr08: 1,457,982	itf08g02110	1474275	16.293	WWE protein-protein interaction domain protein family
Flesh Hue Angle	FHA1	I trifida v3 Chr08: 1,457,982	itf08g02120	1481737	23.755	NAD(P)-binding Rossmann-fold superfamily protein
Flesh Hue Angle	FHA1	I trifida v3 Chr08: 1,457,982	itf08g02130	1484590	26.608	phospholipid/glycerol acyltransferase family protein
Flesh Hue Angle	FHA1	I trifida v3 Chr08: 1,457,982	itf08g02070	1429898	28.084	Protein of unknown function (DUF1664)
Flesh Hue Angle	FHA1	I trifida v3 Chr08: 1,457,982	itf08g02060	1423022	34.96	homeobox-7
Flesh Hue Angle	FHA1	I trifida v3 Chr08: 1,457,982	itf08g02140	1500345	42.363	cellulose synthase-like D3
Flesh Hue Angle	FHA1	I trifida v3 Chr08: 1,457,982	itf08g02050	1414465	43.517	Syntaxin/t-SNARE family protein
Flesh Hue Angle	FHA1	I trifida v3 Chr08: 1,457,982	itf08g02150	1508540	50.558	DNAJ heat shock N-terminal domain-containing protein
Flesh Hue Angle	FHA1	I trifida v3 Chr08: 1,457,982	itf08g02040	1406647	51.335	NDR1/HIN1-like
Flesh Hue Angle	FHA1	I trifida v3 Chr08: 1,457,982	itf08g02160	1513694	55.712	E2F/DP family winged-helix DNA-binding domain
Flesh Hue Angle	FHA1	I trifida v3 Chr08: 1,457,982	itf08g02170	1515206	57.224	extra-large GTP-binding protein
Flesh Hue Angle	FHA1	I trifida v3 Chr08: 1,457,982	itf08g02020	1400183	57.799	NDR1/HIN1-like
Flesh Hue Angle	FHA1	I trifida v3 Chr08: 1,457,982	itf08g02010	1398484	59.498	RNA-binding (RRM/RBD/RNP motifs) family protein
Flesh Hue Angle	FHA1	I trifida v3 Chr08: 1,457,982	itf08g02180	1521204	63.222	diphthamide synthesis DPH2 family protein
Flesh Hue Angle	FHA1	I trifida v3 Chr08: 1,457,982	itf08g02190	1528233	70.251	Proteasome component (PCI) domain protein
Flesh Hue Angle	FHA1	I trifida v3 Chr08: 1,457,982	itf08g02000	1387482	70.5	Inositol 1,3,4-trisphosphate 5/6-kinase family protein
Flesh Hue Angle	FHA1	I trifida v3 Chr08: 1,457,982	itf08g02200	1531110	73.128	conserved hypothetical protein
Flesh Hue Angle	FHA1	I trifida v3 Chr08: 1,457,982	itf08g02210	1532764	74.782	protein dimerizations
Flesh Hue Angle	FHA1	I trifida v3 Chr08: 1,457,982	itf08g01980	1376890	81.092	beta HLH protein
Flesh Hue Angle	FHA1	I trifida v3 Chr08: 1,457,982	itf08g02220	1544470	86.488	early-responsive to dehydration stress protein (ERD4)
Flesh Hue Angle	FHA1	I trifida v3 Chr08: 1,457,982	itf08g01970	1364459	93.523	RING/U-box superfamily protein
Flesh Hue Angle	FHA1	I trifida v3 Chr08: 1,457,982	itf08g02230	1554537	96.555	homolog of Medicago truncatula MTN3
Flesh Hue Angle	FHA1	I trifida v3 Chr08: 1,457,982	itf08g01960	1358562	99.42	Tetraspanin family protein
Flesh Hue Angle	FHA2	I trifida v3 Chr09: 23,213,578	itf09g27090	23215686	2.108	Endonuclease/exonuclease/phosphatase family protein
Flesh Hue Angle	FHA2	I trifida v3 Chr09: 23,213,578	itf09g27080	23206913	6.665	diphthamide synthesis DPH2 family protein
Flesh Hue Angle	FHA2	I trifida v3 Chr09: 23,213,578	itf09g27060	23203566	10.012	conserved hypothetical protein
Flesh Hue Angle	FHA2	I trifida v3 Chr09: 23,213,578	itf09g27050	23203429	10.149	inositol 1,3,4-trisphosphate 5/6-kinase
Flesh Hue Angle	FHA2	I trifida v3 Chr09: 23,213,578	itf09g27100	23224376	10.798	Ankyrin repeat family protein
Flesh Hue Angle	FHA2	I trifida v3 Chr09: 23,213,578	itf09g27040	23195814	17.764	ADP-glucose pyrophosphorylase small subunit
Flesh Hue Angle	FHA2	I trifida v3 Chr09: 23,213,578	itf09g27110	23236577	22.999	Pectin lyase-like superfamily protein
Flesh Hue Angle	FHA2	I trifida v3 Chr09: 23,213,578	itf09g27030	23190252	23.326	hypothetical protein
Flesh Hue Angle	FHA2	I trifida v3 Chr09: 23,213,578	itf09g27020	23183286	30.292	Ankyrin repeat family protein
Flesh Hue Angle	FHA2	I trifida v3 Chr09: 23,213,578	itf09g27120	23245126	31.548	Pectin lyase-like superfamily protein
Flesh Hue Angle	FHA2	I trifida v3 Chr09: 23,213,578	itf09g27130	23250063	36.485	Pectin lyase-like superfamily protein
Flesh Hue Angle	FHA2	I trifida v3 Chr09: 23,213,578	itf09g27010	23174304	39.274	Queuine tRNA-ribosyltransferase domain containing protein
Flesh Hue Angle	FHA2	I trifida v3 Chr09: 23,213,578	itf09g27140	23259105	45.527	Pectin lyase-like superfamily protein
Flesh Hue Angle	FHA2	I trifida v3 Chr09: 23,213,578	itf09g27000	23166920	46.658	methylenetetrahydrofolate reductase
Flesh Hue Angle	FHA2	I trifida v3 Chr09: 23,213,578	itf09g27150	23265139	51.561	Pectin lyase-like superfamily protein
Flesh Hue Angle	FHA2	I trifida v3 Chr09: 23,213,578	itf09g26990	23159280	54.298	DUF410 domain containing protein
Flesh Hue Angle	FHA2	I trifida v3 Chr09: 23,213,578	itf09g26980	23153309	60.269	apyrase
Flesh Hue Angle	FHA2	I trifida v3 Chr09: 23,213,578	itf09g27160	23275069	61.491	Pectin lyase-like superfamily protein
Flesh Hue Angle	FHA2	I trifida v3 Chr09: 23,213,578	itf09g26970	23150584	62.994	hypothetical protein
Flesh Hue Angle	FHA2	I trifida v3 Chr09: 23,213,578	itf09g27170	23280872	67.294	ubiquitin-specific protease
Flesh Hue Angle	FHA2	I trifida v3 Chr09: 23,213,578	itf09g26960	23143637	69.941	Rhodanese/Cell cycle control phosphatase superfamily protein
Flesh Hue Angle	FHA2	I trifida v3 Chr09: 23,213,578	itf09g26950	23138399	75.179	conserved hypothetical protein
Flesh Hue Angle	FHA2	I trifida v3 Chr09: 23,213,578	itf09g27180	23291778	78.2	Pectin lyase-like superfamily protein
Flesh Hue Angle	FHA2	I trifida v3 Chr09: 23,213,578	itf09g27190	23303760	90.182	Pectin lyase-like superfamily protein
Flesh Hue Angle	FHA2	I trifida v3 Chr09: 23,213,578	itf09g27210	23312342	98.764	Pectin lyase-like superfamily protein
Flesh Hue Angle	FHA2	I trifida v3 Chr09: 23,213,578	itf09g26940	23114274	99.304	guanyl-nucleotide exchange factors;GTPase binding;GTP binding
Flesh Hue Angle	FHA2	I trifida v3 Chr09: 23,213,578	itf09g26930	23107598	105.98	phragmoplast orienting kinesin
Flesh Hue Angle	FHA3	I trifida v3 Chr14: 11,541,393	itf14g11930	11542701	0	UDP-glycosyltransferase 73B4
Flesh Hue Angle	FHA3	I trifida v3 Chr14: 11,541,393	itf14g11890	11515744	25.649	P-loop containing nucleoside triphosphate hydrolases superfamily protein
Flesh Hue Angle	FHA3	I trifida v3 Chr14: 11,541,393	itf14g11960	11574635	33.242	UDP-glucosyl transferase 73B5
Flesh Hue Angle	FHA3	I trifida v3 Chr14: 11,541,393	itf14g12010	11700682	159.289	bZIP transcription factor family protein
Flesh Hue Angle	FHA3	I trifida v3 Chr14: 11,541,393	itf14g11730	11336826	204.567	cytochrome P450, family 94, subfamily B, polypeptide
Skin Color	SC1	Chr06: 18,709,220	itf06g15570	18700633	8.587	BTB/POZ domain-containing protein
Skin Color	SC1	Chr06: 18,709,220	itf06g15530	18682425	26.795	BSD domain (BTF2-like transcription factors, Synapse-associated proteins and DOS2-like proteins)
Skin Color	SC1	Chr06: 18,709,220	itf06g15580	18738322	29.102	Heavy metal transport/detoxification superfamily protein
Skin Color	SC1	Chr06: 18,709,220	itf06g15590	18744612	35.392	Domain of unknown function (DUF2431)
Skin Color	SC1	Chr06: 18,709,220	itf06g15520	18672150	37.07	conserved hypothetical protein
Skin Color	SC1	Chr06: 18,709,220	itf06g15600	18750049	40.829	Domain of unknown function (DUF2431)
Skin Color	SC1	Chr06: 18,709,220	itf06g15510	18663408	45.812	Chaperone DnaJ-domain superfamily protein
Skin Color	SC1	Chr06: 18,709,220	itf06g15500	18653850	55.37	Transducin/WD40 repeat-like superfamily protein
Skin Color	SC1	Chr06: 18,709,220	itf06g15620	18765784	56.564	Domain of unknown function (DUF2431)
Skin Color	SC1	Chr06: 18,709,220	itf06g15490	18645109	64.111	proteasome activating protein
Skin Color	SC1	Chr06: 18,709,220	itf06g15480	18639794	69.426	proteasome activating protein
Skin Color	SC1	Chr06: 18,709,220	itf06g15650	18789734	80.514	heat shock protein 81-2
Skin Color	SC1	Chr06: 18,709,220	itf06g15660	18792486	83.266	heat shock protein 81-2
Skin Color	SC1	Chr06: 18,709,220	itf06g15470	18624673	84.547	proteasome activating protein
Skin Color	SC1	Chr06: 18,709,220	itf06g15460	18619286	89.934	RNA-binding KH domain-containing protein
Skin Color	SC1	Chr06: 18,709,220	itf06g15450	18612792	96.428	LORELEI-LIKE-GPI-ANCHORED PROTEIN
Skin Color	SC1	Chr06: 18,709,220	itf06g15440	18610253	98.967	Tetratricopeptide repeat (TPR)-like superfamily protein
Skin Color	SC1	Chr06: 18,709,220	itf06g15680	18823834	114.614	heat shock protein 81-2
Skin Color and Hue Angle	SC2, SHA1	Chr12: 2,823,583	itf12g04700	2820503	0	heavy metal atpase
Skin Color and Hue Angle	SC2, SHA1	Chr12: 2,823,583	itf12g04710	2828628	5.045	end binding protein 1C
Skin Color and Hue Angle	SC2, SHA1	Chr12: 2,823,583	itf12g04690	2816546	7.037	hypothetical protein
Skin Color and Hue Angle	SC2, SHA1	Chr12: 2,823,583	itf12g04720	2831624	8.041	heavy metal atpase
Skin Color and Hue Angle	SC2, SHA1	Chr12: 2,823,583	itf12g04670	2807458	16.125	hypothetical protein
Skin Color and Hue Angle	SC2, SHA1	Chr12: 2,823,583	itf12g04660	2802926	20.657	natural resistance associated macrophage protein
Skin Color and Hue Angle	SC2, SHA1	Chr12: 2,823,583	itf12g04650	2796111	27.472	ARM-repeat/Tetratricopeptide repeat (TPR)-like protein
Skin Color and Hue Angle	SC2, SHA1	Chr12: 2,823,583	itf12g04640	2781286	42.297	Tetratricopeptide repeat (TPR)-like superfamily protein
Skin Color and Hue Angle	SC2, SHA1	Chr12: 2,823,583	itf12g04620	2775285	48.298	Protein of unknown function (DUF1230)
Skin Color and Hue Angle	SC2, SHA1	Chr12: 2,823,583	itf12g04610	2770704	52.879	acyl-CoA-binding domain
Skin Color and Hue Angle	SC2, SHA1	Chr12: 2,823,583	itf12g04600	2768087	55.496	conserved hypothetical protein
Skin Color and Hue Angle	SC2, SHA1	Chr12: 2,823,583	itf12g04590	2761386	62.197	casein kinase II, alpha chain
Skin Color and Hue Angle	SC2, SHA1	Chr12: 2,823,583	itf12g04580	2754806	68.777	Ribonuclease III family protein
Skin Color and Hue Angle	SC2, SHA1	Chr12: 2,823,583	itf12g04570	2745002	78.581	Peroxidase superfamily protein
Skin Color and Hue Angle	SC2, SHA1	Chr12: 2,823,583	itf12g04560	2737195	86.388	Transcriptional regulator of RNA polII, SAGA, subunit domain containing protein
Skin Color and Hue Angle	SC2, SHA1	Chr12: 2,823,583	itf12g04550	2734122	89.461	hypothetical protein
Skin Color and Hue Angle	SC2, SHA1	Chr12: 2,823,583	itf12g04540	2727329	96.254	Galactosyl transferase GMA12/MNN10 family protein
Skin Color and Hue Angle	SC2, SHA1	Chr12: 2,823,583	itf12g04530	2720640	102.943	P-loop containing nucleoside triphosphate hydrolases superfamily protein
Skin Color and Hue Angle	SC3, SHA2	Chr12: 2,841,327	itf12g04740	2845338	4.011	CYCLIN D3;3
Skin Color and Hue Angle	SC3, SHA2	Chr12: 2,841,327	itf12g04730	2836708	4.619	conserved hypothetical protein
Skin Color and Hue Angle	SC3, SHA2	Chr12: 2,841,327	itf12g04760	2876382	35.055	Plant protein of unknown function (DUF247)
Skin Color and Hue Angle	SC3, SHA2	Chr12: 2,841,327	itf12g04770	2883635	42.308	Nucleotide-diphospho-sugar transferases superfamily protein
Skin Color and Hue Angle	SC3, SHA2	Chr12: 2,841,327	itf12g04800	2886432	45.105	Pentatricopeptide repeat (PPR) superfamily protein
Skin Color and Hue Angle	SC3, SHA2	Chr12: 2,841,327	itf12g04810	2891761	50.434	S15/NS1, RNA-binding protein
Skin Color and Hue Angle	SC3, SHA2	Chr12: 2,841,327	itf12g04830	2896574	55.247	FMN-linked oxidoreductases superfamily protein
Skin Color and Hue Angle	SC3, SHA2	Chr12: 2,841,327	itf12g04840	2905603	64.276	Leucine-rich repeat (LRR) family protein
Skin Color and Hue Angle	SC3, SHA2	Chr12: 2,841,327	itf12g04850	2912590	71.263	2-oxoglutarate (2OG) and Fe(II)-dependent oxygenase superfamily protein
Skin Color and Hue Angle	SC3, SHA2	Chr12: 2,841,327	itf12g04860	2916318	74.991	Protein of unknown function (DUF579)
Skin Color and Hue Angle	SC3, SHA2	Chr12: 2,841,327	itf12g04870	2924466	83.139	Leucine-rich repeat protein kinase family protein
Skin Color and Hue Angle	SC3, SHA2	Chr12: 2,841,327	itf12g04880	2933335	92.008	sumo conjugation enzyme
Skin Color and Hue Angle	SC3, SHA2	Chr12: 2,841,327	itf12g04890	2951925	110.598	Integrase-type DNA-binding superfamily protein
Skin Hue Angle	SHA3	Chr01: 3,487,779	itf01g05210	3489749	0	homeobox-1
Skin Hue Angle	SHA3	Chr01: 3,487,779	itf01g05220	3494908	7.129	Protein kinase superfamily protein
Skin Hue Angle	SHA3	Chr01: 3,487,779	itf01g05200	3477866	9.913	alpha-glucan phosphorylase
Skin Hue Angle	SHA3	Chr01: 3,487,779	itf01g05190	3466782	20.997	conserved hypothetical protein
Skin Hue Angle	SHA3	Chr01: 3,487,779	itf01g05170	3460640	27.139	conserved hypothetical protein
Skin Hue Angle	SHA3	Chr01: 3,487,779	itf01g05160	3454450	33.329	Protein E6
Skin Hue Angle	SHA3	Chr01: 3,487,779	itf01g05250	3525868	38.089	Histone superfamily protein
Skin Hue Angle	SHA3	Chr01: 3,487,779	itf01g05150	3445489	42.29	Protein NUCLEAR FUSION DEFECTIVE 6, chloroplastic/mitochondrial
Skin Hue Angle	SHA3	Chr01: 3,487,779	itf01g05140	3440095	47.684	Nucleic acid-binding, OB-fold-like protein
Skin Hue Angle	SHA3	Chr01: 3,487,779	itf01g05130	3437367	50.412	Pentatricopeptide repeat (PPR) superfamily protein
Skin Hue Angle	SHA3	Chr01: 3,487,779	itf01g05260	3541240	53.461	Optic atrophy 3 protein (OPA3)
Skin Hue Angle	SHA3	Chr01: 3,487,779	itf01g05120	3428979	58.8	MAC/Perforin domain-containing protein
Skin Hue Angle	SHA3	Chr01: 3,487,779	itf01g05280	3550514	62.735	vascular plant one zinc finger protein
Skin Hue Angle	SHA3	Chr01: 3,487,779	itf01g05290	3552950	65.171	conserved hypothetical protein
Skin Hue Angle	SHA3	Chr01: 3,487,779	itf01g05300	3558992	71.213	Casein kinase substrate phosphoprotein PP28 domain containing protein
Skin Hue Angle	SHA3	Chr01: 3,487,779	itf01g05110	3408866	78.913	ethylene responsive element binding factor
Skin Hue Angle	SHA3	Chr01: 3,487,779	itf01g05310	3567156	79.377	RAB GTPase homolog A1F
Skin Hue Angle	SHA3	Chr01: 3,487,779	itf01g05330	3574538	86.759	ethylene responsive element binding factor
Skin Hue Angle	SHA3	Chr01: 3,487,779	itf01g05340	3578310	90.531	mitochondrial ribosomal protein L51/S25/CI-B8 family protein
Skin Hue Angle	SHA3	Chr01: 3,487,779	itf01g05100	3394580	93.199	Zinc finger C-x8-C-x5-C-x3-H type family protein
Skin Hue Angle	SHA3	Chr01: 3,487,779	itf01g05350	3581239	93.46	GDSL-like Lipase/Acylhydrolase superfamily protein
Skin Hue Angle	SHA3	Chr01: 3,487,779	itf01g05360	3593289	105.51	ATP11 protein domain containing protein
Skin Hue Angle	SHA4	Chr01: 23,116,643	itf01g22470	23115929	0	redox responsive transcription factor
Skin Hue Angle	SHA4	Chr01: 23,116,643	itf01g22480	23121056	4.413	Vacuolar import/degradation, Vid27-related protein
Skin Hue Angle	SHA4	Chr01: 23,116,643	itf01g22460	23110261	6.382	redox responsive transcription factor
Skin Hue Angle	SHA4	Chr01: 23,116,643	itf01g22450	23107457	9.186	redox responsive transcription factor
Skin Hue Angle	SHA4	Chr01: 23,116,643	itf01g22490	23127051	10.408	Kinase binding protein CGI-121 domain containing protein
Skin Hue Angle	SHA4	Chr01: 23,116,643	itf01g22500	23129131	12.488	protein disulfide isomerases
Skin Hue Angle	SHA4	Chr01: 23,116,643	itf01g22440	23102766	13.877	redox responsive transcription factor
Skin Hue Angle	SHA4	Chr01: 23,116,643	itf01g22510	23131336	14.693	Calcium-binding EF-hand family protein
Skin Hue Angle	SHA4	Chr01: 23,116,643	itf01g22520	23131912	15.269	homolog of RAD54
Skin Hue Angle	SHA4	Chr01: 23,116,643	itf01g22430	23095848	20.795	LAG1 homologue
Skin Hue Angle	SHA4	Chr01: 23,116,643	itf01g22530	23145483	28.84	conserved hypothetical protein
Skin Hue Angle	SHA4	Chr01: 23,116,643	itf01g22420	23087026	29.617	cytochrome P450, family 707, subfamily A, polypeptide
Skin Hue Angle	SHA4	Chr01: 23,116,643	itf01g22540	23159807	43.164	autophagy
Skin Hue Angle	SHA4	Chr01: 23,116,643	itf01g22400	23066436	50.207	nitrite reductase
Skin Hue Angle	SHA4	Chr01: 23,116,643	itf01g22390	23066363	50.28	hypothetical protein
Skin Hue Angle	SHA4	Chr01: 23,116,643	itf01g22380	23055610	61.033	UDP-glucosyl transferase 73B3
Skin Hue Angle	SHA4	Chr01: 23,116,643	itf01g22550	23179613	62.97	Helicase protein with RING/U-box domain
Skin Hue Angle	SHA4	Chr01: 23,116,643	itf01g22370	23052290	64.353	Protein of unknown function (DUF1685)
Skin Hue Angle	SHA4	Chr01: 23,116,643	itf01g22360	23043097	73.546	hypothetical protein
Skin Hue Angle	SHA4	Chr01: 23,116,643	itf01g22350	23041748	74.895	abscisic acid responsive elements-binding factor
Skin Hue Angle	SHA4	Chr01: 23,116,643	itf01g22340	23037815	78.828	Thioredoxin superfamily protein
Skin Hue Angle	SHA4	Chr01: 23,116,643	itf01g22560	23199151	82.508	oxidoreductases, acting on the aldehyde or oxo group of donors, NAD or NADP as acceptor;copper ion binding
Skin Hue Angle	SHA4	Chr01: 23,116,643	itf01g22330	23031593	85.05	Putative endonuclease or glycosyl hydrolase
Skin Hue Angle	SHA4	Chr01: 23,116,643	itf01g22320	23029984	86.659	hypothetical protein
Skin Hue Angle	SHA4	Chr01: 23,116,643	itf01g22310	23024579	92.064	Protein kinase superfamily protein
Skin Hue Angle	SHA4	Chr01: 23,116,643	itf01g22570	23212709	96.066	Homeodomain-like superfamily protein
Skin Hue Angle	SHA4	Chr01: 23,116,643	itf01g22300	23015375	101.268	PLC-like phosphodiesterases superfamily protein
Skin Hue Angle	SHA5	Chr03: 5,991,712	itf03g08860	5990565	0	cytochrome c oxidase-related
Skin Hue Angle	SHA5	Chr03: 5,991,712	itf03g08870	5994191	2.479	conserved hypothetical protein
Skin Hue Angle	SHA5	Chr03: 5,991,712	itf03g08850	5989028	2.684	conserved hypothetical protein
Skin Hue Angle	SHA5	Chr03: 5,991,712	itf03g08880	5995715	4.003	nitrogen fixation S (NIFS)-like
Skin Hue Angle	SHA5	Chr03: 5,991,712	itf03g08840	5981922	9.79	tubulin alpha-4 chain
Skin Hue Angle	SHA5	Chr03: 5,991,712	itf03g08890	6002185	10.473	Epidermal patterning factor proteins domain containing protein
Skin Hue Angle	SHA5	Chr03: 5,991,712	itf03g08830	5975746	15.966	hypothetical protein
Skin Hue Angle	SHA5	Chr03: 5,991,712	itf03g08910	6027478	35.766	xyloglucan endotransglucosylase/hydrolase
Skin Hue Angle	SHA5	Chr03: 5,991,712	itf03g08820	5950199	41.513	Leucine-rich receptor-like protein kinase family protein
Skin Hue Angle	SHA5	Chr03: 5,991,712	itf03g08920	6034895	43.183	zinc ion binding
Skin Hue Angle	SHA5	Chr03: 5,991,712	itf03g08930	6044745	53.033	Homeobox-leucine zipper protein family
Skin Hue Angle	SHA5	Chr03: 5,991,712	itf03g08810	5932880	58.832	hexokinase-like
Skin Hue Angle	SHA5	Chr03: 5,991,712	itf03g08800	5925800	65.912	basic helix-loop-helix (bHLH) DNA-binding superfamily protein
Skin Hue Angle	SHA5	Chr03: 5,991,712	itf03g08790	5916038	75.674	basic helix-loop-helix (bHLH) DNA-binding superfamily protein
Skin Hue Angle	SHA5	Chr03: 5,991,712	itf03g08950	6079627	87.915	Serine carboxypeptidase S28 family protein
Skin Hue Angle	SHA5	Chr03: 5,991,712	itf03g08770	5903149	88.563	hypothetical protein
Skin Hue Angle	SHA5	Chr03: 5,991,712	itf03g08960	6084025	92.313	hypothetical protein
Skin Hue Angle	SHA5	Chr03: 5,991,712	itf03g08970	6089032	97.32	zinc ion binding
Skin Hue Angle	SHA5	Chr03: 5,991,712	itf03g08760	5894206	97.506	UDP-Glycosyltransferase superfamily protein
Skin Hue Angle	SHA5	Chr03: 5,991,712	itf03g08750	5891505	100.207	LisH/CRA/RING-U-box domains-containing protein
Skin Hue Angle	SHA6	Chr04: 12,982,060	itf04g14940	12956051	26.009	time for coffee
Skin Hue Angle	SHA6	Chr04: 12,982,060	itf04g15000	13028286	46.226	Kinesin motor family protein
Skin Hue Angle	SHA6	Chr04: 12,982,060	itf04g14930	12923795	58.265	SNARE associated Golgi protein family
Skin Hue Angle	SHA6	Chr04: 12,982,060	itf04g15020	13061324	79.264	Major facilitator superfamily protein
Skin Hue Angle	SHA6	Chr04: 12,982,060	itf04g15030	13088248	106.188	Cupredoxin superfamily protein
Skin Hue Angle	SHA6	Chr04: 12,982,060	itf04g14910	12874343	107.717	Acyl-CoA N-acyltransferase with RING/FYVE/PHD-type zinc finger protein
Skin Hue Angle	SHA7*	Chr12: 1,568,751	itf12g02630	1572448	0	Glycosyl hydrolase family 38 protein
Skin Hue Angle	SHA7*	Chr12: 1,568,751	itf12g02620	1561836	6.915	Glycosyl hydrolase family 38 protein
Skin Hue Angle	SHA7*	Chr12: 1,568,751	itf12g02640	1588694	19.943	Glycosyl hydrolase family 38 protein
Skin Hue Angle	SHA7*	Chr12: 1,568,751	itf12g02610	1548337	20.414	Tetratricopeptide repeat (TPR)-like superfamily protein
Skin Hue Angle	SHA7*	Chr12: 1,568,751	itf12g02600	1542697	26.054	ascorbate peroxidase
Skin Hue Angle	SHA7*	Chr12: 1,568,751	itf12g02590	1540925	27.826	Arabidopsis RAC-like
Skin Hue Angle	SHA7*	Chr12: 1,568,751	itf12g02650	1597212	28.461	regulatory particle non-ATPase
Skin Hue Angle	SHA7*	Chr12: 1,568,751	itf12g02660	1602933	34.182	Seven transmembrane MLO family protein
Skin Hue Angle	SHA7*	Chr12: 1,568,751	itf12g02580	1531904	36.847	basic region/leucine zipper motif
Skin Hue Angle	SHA7*	Chr12: 1,568,751	itf12g02670	1608280	39.529	oligopeptide transporter
Skin Hue Angle	SHA7*	Chr12: 1,568,751	itf12g02680	1613289	44.538	Pathogenesis-related thaumatin superfamily protein
Skin Hue Angle	SHA7*	Chr12: 1,568,751	itf12g02570	1523292	45.459	plasma membrane intrinsic protein
Skin Hue Angle	SHA7*	Chr12: 1,568,751	itf12g02560	1517696	51.055	Peroxidase superfamily protein
Skin Hue Angle	SHA7*	Chr12: 1,568,751	itf12g02690	1620096	51.345	armadillo repeat only
Skin Hue Angle	SHA7*	Chr12: 1,568,751	itf12g02550	1514797	53.954	conserved hypothetical protein
Skin Hue Angle	SHA7*	Chr12: 1,568,751	itf12g02700	1629381	60.63	Chaperone DnaJ-domain superfamily protein
Skin Hue Angle	SHA7*	Chr12: 1,568,751	itf12g02540	1506844	61.907	Eukaryotic aspartyl protease family protein
Skin Hue Angle	SHA7*	Chr12: 1,568,751	itf12g02710	1638134	69.383	calcium-dependent protein kinase
Skin Hue Angle	SHA7*	Chr12: 1,568,751	itf12g02530	1495750	73.001	Protein phosphatase 2C family protein
Skin Hue Angle	SHA7*	Chr12: 1,568,751	itf12g02520	1493145	75.606	hypothetical protein
Skin Hue Angle	SHA7*	Chr12: 1,568,751	itf12g02720	1647501	78.75	flavanone 3-hydroxylase
Skin Hue Angle	SHA7*	Chr12: 1,568,751	itf12g02730	1648501	79.75	Chalcone-flavanone isomerase family protein
Skin Hue Angle	SHA7*	Chr12: 1,568,751	itf12g02750	1652442	83.691	Transducin/WD40 repeat-like superfamily protein
Skin Hue Angle	SHA7*	Chr12: 1,568,751	itf12g02510	1477579	91.172	F-box family protein
Skin Hue Angle	SHA7*	Chr12: 1,568,751	itf12g02490	1467753	100.998	RNA polymerase II large subunit
Skin Hue Angle	SHA7*	Chr12: 1,568,751	itf12g02760	1670864	102.113	2-oxoglutarate (2OG) and Fe(II)-dependent oxygenase superfamily protein
Skin Hue Angle	SHA8*	Chr12: 1,854,779	itf12g03030	1857065	0	galactinol synthase
Skin Hue Angle	SHA8*	Chr12: 1,854,779	itf12g03020	1847940	6.839	conserved hypothetical protein
Skin Hue Angle	SHA8*	Chr12: 1,854,779	itf12g03010	1846567	8.212	Heavy metal transport/detoxification superfamily protein
Skin Hue Angle	SHA8*	Chr12: 1,854,779	itf12g03040	1863068	8.289	Tetratricopeptide repeat (TPR)-like superfamily protein
Skin Hue Angle	SHA8*	Chr12: 1,854,779	itf12g03000	1843702	11.077	N-terminal nucleophile aminohydrolases (Ntn hydrolases) superfamily protein
Skin Hue Angle	SHA8*	Chr12: 1,854,779	itf12g03050	1866015	11.236	actin-related protein C3
Skin Hue Angle	SHA8*	Chr12: 1,854,779	itf12g02990	1840251	14.528	conserved hypothetical protein
Skin Hue Angle	SHA8*	Chr12: 1,854,779	itf12g03060	1869466	14.687	Peroxidase superfamily protein
Skin Hue Angle	SHA8*	Chr12: 1,854,779	itf12g03070	1875281	20.502	Glycosyl hydrolase superfamily protein
Skin Hue Angle	SHA8*	Chr12: 1,854,779	itf12g02980	1832725	22.054	phosducin-like protein 3 homolog
Skin Hue Angle	SHA8*	Chr12: 1,854,779	itf12g03080	1876979	22.2	Glycosyl hydrolase superfamily protein
Skin Hue Angle	SHA8*	Chr12: 1,854,779	itf12g03090	1882756	27.977	conserved hypothetical protein
Skin Hue Angle	SHA8*	Chr12: 1,854,779	itf12g02970	1826340	28.439	Dehydrin domain containing protein
Skin Hue Angle	SHA8*	Chr12: 1,854,779	itf12g03100	1884455	29.676	conserved hypothetical protein
Skin Hue Angle	SHA8*	Chr12: 1,854,779	itf12g03110	1886257	31.478	dihydroflavonol 4-reductase
Skin Hue Angle	SHA8*	Chr12: 1,854,779	itf12g02960	1821595	33.184	Peroxidase superfamily protein
Skin Hue Angle	SHA8*	Chr12: 1,854,779	itf12g03120	1891509	36.73	dihydroflavonol 4-reductase
Skin Hue Angle	SHA8*	Chr12: 1,854,779	itf12g02950	1816790	37.989	Cytochrome P450 superfamily protein
Skin Hue Angle	SHA8*	Chr12: 1,854,779	itf12g03140	1898309	43.53	dihydroflavonol 4-reductase
Skin Hue Angle	SHA8*	Chr12: 1,854,779	itf12g02940	1805609	49.17	conserved hypothetical protein
Skin Hue Angle	SHA8*	Chr12: 1,854,779	itf12g03150	1905096	50.317	Chaperone DnaJ-domain superfamily protein
Skin Hue Angle	SHA8*	Chr12: 1,854,779	itf12g03160	1908777	53.998	gamma carbonic anhydrase
Skin Hue Angle	SHA8*	Chr12: 1,854,779	itf12g02930	1798381	56.398	beta-galactosidase
Skin Hue Angle	SHA8*	Chr12: 1,854,779	itf12g03170	1912018	57.239	pyrophosphorylase
Skin Hue Angle	SHA8*	Chr12: 1,854,779	itf12g03180	1917187	62.408	ATPase family associated with various cellular activities (AAA)
Skin Hue Angle	SHA8*	Chr12: 1,854,779	itf12g03190	1917577	62.798	hypothetical protein
Skin Hue Angle	SHA8*	Chr12: 1,854,779	itf12g02920	1791059	63.72	thioredoxin H-type
Skin Hue Angle	SHA8*	Chr12: 1,854,779	itf12g02910	1790265	64.514	S-adenosyl-L-methionine-dependent methyltransferases superfamily protein
Skin Hue Angle	SHA8*	Chr12: 1,854,779	itf12g03200	1920650	65.871	4-phosphopantetheine adenylyltransferase
Skin Hue Angle	SHA8*	Chr12: 1,854,779	itf12g03210	1926810	72.031	laccase
Skin Hue Angle	SHA8*	Chr12: 1,854,779	itf12g03220	1930088	75.309	hypothetical protein
Skin Hue Angle	SHA8*	Chr12: 1,854,779	itf12g02900	1779071	75.708	aldehyde dehydrogenase 3F1
Skin Hue Angle	SHA8*	Chr12: 1,854,779	itf12g03230	1937219	82.44	tubby like protein
Skin Hue Angle	SHA8*	Chr12: 1,854,779	itf12g02890	1768851	85.928	Leucine-rich repeat (LRR) family protein
Skin Hue Angle	SHA8*	Chr12: 1,854,779	itf12g03250	1941252	86.473	hypothetical protein
Skin Hue Angle	SHA8*	Chr12: 1,854,779	itf12g03240	1945063	90.284	ARM repeat superfamily protein
Skin Hue Angle	SHA8*	Chr12: 1,854,779	itf12g02880	1762257	92.522	Protein kinase family protein with leucine-rich repeat domain
Skin Hue Angle	SHA8*	Chr12: 1,854,779	itf12g03260	1956177	101.398	AAA-type ATPase family protein
Skin Hue Angle	SHA8*	Chr12: 1,854,779	itf12g03270	1960883	106.104	Late embryogenesis abundant (LEA) protein
Skin Hue Angle	SHA8*	Chr12: 1,854,779	itf12g03280	1967441	112.662	homeobox protein
Skin Hue Angle	SHA9	Chr12: 4,042,610	itf12g06590	4042883	0	Transmembrane amino acid transporter family protein
Skin Hue Angle	SHA9	Chr12: 4,042,610	itf12g06580	4034163	8.447	Protein of unknown function (DUF1666)
Skin Hue Angle	SHA9	Chr12: 4,042,610	itf12g06600	4052430	9.82	structural maintenance of chromosome
Skin Hue Angle	SHA9	Chr12: 4,042,610	itf12g06570	4028737	13.873	starch synthase
Skin Hue Angle	SHA9	Chr12: 4,042,610	itf12g06560	4019159	23.451	Calcium-binding EF-hand family protein
Skin Hue Angle	SHA9	Chr12: 4,042,610	itf12g06550	4017244	25.366	Pentatricopeptide repeat (PPR) superfamily protein
Skin Hue Angle	SHA9	Chr12: 4,042,610	itf12g06620	4068809	26.199	homeobox protein
Skin Hue Angle	SHA9	Chr12: 4,042,610	itf12g06540	4012722	29.888	conserved hypothetical protein
Skin Hue Angle	SHA9	Chr12: 4,042,610	itf12g06530	4005774	36.836	NAC domain containing protein
Skin Hue Angle	SHA9	Chr12: 4,042,610	itf12g06630	4081958	39.348	mini zinc finger
Skin Hue Angle	SHA9	Chr12: 4,042,610	itf12g06520	3989898	52.712	myb domain protein
Skin Hue Angle	SHA9	Chr12: 4,042,610	itf12g06640	4098997	56.387	myb domain protein
Skin Hue Angle	SHA9	Chr12: 4,042,610	itf12g06510	3985556	57.054	conserved hypothetical protein
Skin Hue Angle	SHA9	Chr12: 4,042,610	itf12g06500	3984258	58.352	hypothetical protein
Skin Hue Angle	SHA9	Chr12: 4,042,610	itf12g06490	3981241	61.369	Vesicle transport v-SNARE family protein
Skin Hue Angle	SHA9	Chr12: 4,042,610	itf12g06480	3978957	63.653	Protein of unknown function (DUF1336)
Skin Hue Angle	SHA9	Chr12: 4,042,610	itf12g06650	4109247	66.637	Protein of unknown function (DUF1666)
Skin Hue Angle	SHA9	Chr12: 4,042,610	itf12g06660	4112049	69.439	Pentatricopeptide repeat (PPR) superfamily protein
Skin Hue Angle	SHA9	Chr12: 4,042,610	itf12g06470	3970967	71.643	early nodulin-like protein
Skin Hue Angle	SHA9	Chr12: 4,042,610	itf12g06670	4116207	73.597	NAC (No Apical Meristem) domain transcriptional regulator superfamily protein
Skin Hue Angle	SHA9	Chr12: 4,042,610	itf12g06460	3966061	76.549	early nodulin-like protein
Skin Hue Angle	SHA9	Chr12: 4,042,610	itf12g06450	3959538	83.072	early nodulin-like protein
Skin Hue Angle	SHA9	Chr12: 4,042,610	itf12g06680	4128561	85.951	Trypsin family protein with PDZ domain
Skin Hue Angle	SHA9	Chr12: 4,042,610	itf12g06440	3954721	87.889	chorismate mutase
Skin Hue Angle	SHA9	Chr12: 4,042,610	itf12g06430	3953080	89.53	Protein of unknown function (DUF179)
Skin Hue Angle	SHA9	Chr12: 4,042,610	itf12g06410	3949880	92.73	Saccharopine dehydrogenase
Skin Hue Angle	SHA9	Chr12: 4,042,610	itf12g06690	4139511	96.901	Putative death-receptor fusion protein (DUF2428) domain containing protein
Skin Hue Angle	SHA9	Chr12: 4,042,610	itf12g06400	3944097	98.513	Saccharopine dehydrogenase
Skin Hue Angle	SHA9	Chr12: 4,042,610	itf12g06700	4144786	102.176	cullin

## Sheet: Table S3 I trifida candidate
Table S3. Ipomoea trifida candidate genes
Trait	SNP	SNP location	I. trifida v3 id	5' position	distance (kb)	Name (annotation)
Dry Matter	DM1	I trifida v3 Chr01: 27,238,168	itf01g28430	27238552	0.384	Common central domain of tyrosinase domain containing protein
Dry Matter	DM1	I trifida v3 Chr01: 27,238,168	itf01g28450	27240281	2.113	Protein of unknown function (DUF_B2219) domain containing protein
Dry Matter	DM1	I trifida v3 Chr01: 27,238,168	itf01g28470	27246428	8.26	serine hydroxymethyltransferase
Dry Matter	DM1	I trifida v3 Chr01: 27,238,168	itf01g28480	27249636	11.468	Pentatricopeptide repeat (PPR) superfamily protein
Dry Matter	DM1	I trifida v3 Chr01: 27,238,168	itf01g28410	27223771	14.397	Leucine-rich repeat protein kinase family protein
Dry Matter	DM1	I trifida v3 Chr01: 27,238,168	itf01g28490	27267721	29.553	DNA repair-recombination protein (RAD50)
Dry Matter	DM1	I trifida v3 Chr01: 27,238,168	itf01g28500	27269541	31.373	Werner syndrome-like exonuclease
Dry Matter	DM1	I trifida v3 Chr01: 27,238,168	itf01g28370	27203977	34.191	indole-3-acetate beta-D-glucosyltransferase
Dry Matter	DM1	I trifida v3 Chr01: 27,238,168	itf01g28510	27274367	36.199	spliceosome protein-related
Dry Matter	DM1	I trifida v3 Chr01: 27,238,168	itf01g28530	27287261	49.093	UDP-D-glucuronate 4-epimerase
Dry Matter	DM1	I trifida v3 Chr01: 27,238,168	itf01g28340	27185762	52.406	vacuolar protein sorting-associated protein 20.2
Dry Matter	DM1	I trifida v3 Chr01: 27,238,168	itf01g28330	27178857	59.311	Transcription factor IIIC, subunit
Dry Matter	DM1	I trifida v3 Chr01: 27,238,168	itf01g28320	27178854	59.314	HARMLESS TO OZONE LAYER
Dry Matter	DM1	I trifida v3 Chr01: 27,238,168	itf01g28310	27170264	67.904	Ankyrin repeat family protein
Dry Matter	DM1	I trifida v3 Chr01: 27,238,168	itf01g28560	27314202	76.034	Protein of unknown function (DUF803)
Dry Matter	DM1	I trifida v3 Chr01: 27,238,168	itf01g28300	27161951	76.217	ATP binding;valine-tRNA ligases;aminoacyl-tRNA ligases;nucleotide binding;ATP binding;aminoacyl-tRNA ligases
Dry Matter	DM1	I trifida v3 Chr01: 27,238,168	itf01g28570	27322916	84.748	RING/U-box superfamily protein
Dry Matter	DM1	I trifida v3 Chr01: 27,238,168	itf01g28290	27147487	90.681	Pectin lyase-like superfamily protein
Dry Matter	DM1	I trifida v3 Chr01: 27,238,168	itf01g28590	27332549	94.381	Transducin/WD40 repeat-like superfamily protein
Dry Matter	DM2	I trifida v3 Chr02: 23,017,613	itf02g25000	23028016	10.403	receptor like protein
Dry Matter	DM2	I trifida v3 Chr02: 23,017,613	itf02g25030	23041410	23.797	Di-glucose binding protein with Kinesin motor domain
Dry Matter	DM2	I trifida v3 Chr02: 23,017,613	itf02g24960	22971604	46.009	multidrug resistance-associated protein
Dry Matter	DM2	I trifida v3 Chr02: 23,017,613	itf02g25070	23067912	50.299	Ribosomal L28 family
Dry Matter	DM2	I trifida v3 Chr02: 23,017,613	itf02g24950	22955969	61.644	ECA1 gametogenesis related family protein
Dry Matter	DM2	I trifida v3 Chr02: 23,017,613	itf02g24940	22949357	68.256	phospholipid N-methyltransferase
Dry Matter	DM2	I trifida v3 Chr02: 23,017,613	itf02g24930	22944431	73.182	glycosyltransferase
Dry Matter	DM2	I trifida v3 Chr02: 23,017,613	itf02g24920	22942402	75.211	DNA glycosylase superfamily protein
Dry Matter	DM2	I trifida v3 Chr02: 23,017,613	itf02g24910	22932994	84.619	WRKY DNA-binding protein
Dry Matter	DM3*	I trifida v3 Chr03: 18,888,440*	itf03g23340	18887465	0	Eukaryotic protein of unknown function (DUF914)
Dry Matter	DM3*	I trifida v3 Chr03: 18,888,440*	itf03g23330	18874091	14.349	Villin
Dry Matter	DM3*	I trifida v3 Chr03: 18,888,440*	itf03g23310	18854246	34.194	Galactose oxidase/kelch repeat superfamily protein
Dry Matter	DM3*	I trifida v3 Chr03: 18,888,440*	itf03g23350	18924424	35.984	autoinhibited Ca(2+)-ATPase
Dry Matter	DM3*	I trifida v3 Chr03: 18,888,440*	itf03g23300	18846058	42.382	Tetratricopeptide repeat (TPR)-like superfamily protein
Dry Matter	DM3*	I trifida v3 Chr03: 18,888,440*	itf03g23360	18931210	42.77	acyl-CoA oxidase
Dry Matter	DM3*	I trifida v3 Chr03: 18,888,440*	itf03g23370	18938259	49.819	Protein of unknown function (DUF607)
Dry Matter	DM3*	I trifida v3 Chr03: 18,888,440*	itf03g23280	18837249	51.191	plant intracellular ras group-related LRR
Dry Matter	DM3*	I trifida v3 Chr03: 18,888,440*	itf03g23380	18944193	55.753	3'-5'-exoribonuclease family protein
Dry Matter	DM3*	I trifida v3 Chr03: 18,888,440*	itf03g23260	18825884	62.556	Vps51/Vps67 family (components of vesicular transport) protein
Dry Matter	DM3*	I trifida v3 Chr03: 18,888,440*	itf03g23250	18814533	73.907	hydroxyproline-rich glycoprotein family protein
Dry Matter	DM3*	I trifida v3 Chr03: 18,888,440*	itf03g23410	18977501	89.061	S-adenosyl-L-methionine-dependent methyltransferases superfamily protein
Dry Matter	DM3*	I trifida v3 Chr03: 18,888,440*	itf03g23420	18979847	91.407	senescence-associated gene
Dry Matter	DM3*	I trifida v3 Chr03: 18,888,440*	itf03g23430	18986537	98.097	CAP (Cysteine-rich secretory proteins, Antigen 5, and Pathogenesis-related 1 protein) superfamily protein
Dry Matter	DM3*	I trifida v3 Chr03: 18,888,440*	itf03g23220	18788929	99.511	H(+)-ATPase
Dry Matter	DM4	I trifida v3 Chr10: 3,229,129	itf10g03730	3238660	9.531	WRKY DNA-binding protein
Dry Matter	DM4	I trifida v3 Chr10: 3,229,129	itf10g03720	3213449	15.68	S-adenosyl-L-methionine-dependent methyltransferases superfamily protein
Dry Matter	DM4	I trifida v3 Chr10: 3,229,129	itf10g03710	3201965	27.164	SCP1-like small phosphatase 4b
Dry Matter	DM4	I trifida v3 Chr10: 3,229,129	itf10g03760	3259496	30.367	mRNA splicing factor, thioredoxin-like U5 snRNP
Dry Matter	DM4	I trifida v3 Chr10: 3,229,129	itf10g03770	3265314	36.185	O-acetyltransferase family protein
Dry Matter	DM4	I trifida v3 Chr10: 3,229,129	itf10g03700	3192299	36.83	phytochrome E
Dry Matter	DM4	I trifida v3 Chr10: 3,229,129	itf10g03690	3179056	50.073	MEI2-like
Dry Matter	DM4	I trifida v3 Chr10: 3,229,129	itf10g03780	3281870	52.741	purine permease
Dry Matter	DM4	I trifida v3 Chr10: 3,229,129	itf10g03680	3162049	67.08	Pectin lyase-like superfamily protein
Dry Matter	DM4	I trifida v3 Chr10: 3,229,129	itf10g03840	3346851	117.722	Oligosaccharide biosynthesis protein Alg14 like domain containing protein
Dry Matter	DM4	I trifida v3 Chr10: 3,229,129	itf10g03850	3353952	124.823	starch synthase
Flesh Color	FC1	I trifida v3 Chr07: 5,556,076	itf07g07740	5567423	11.347	Protein FLX-like
Flesh Color	FC1	I trifida v3 Chr07: 5,556,076	itf07g07700	5509656	46.42	endonuclease
Flesh Color	FC1	I trifida v3 Chr07: 5,556,076	itf07g07690	5494159	61.917	Adenine nucleotide alpha hydrolases-like superfamily protein
Flesh Color	FC1	I trifida v3 Chr07: 5,556,076	itf07g07680	5491321	64.755	Thioesterase superfamily protein
Flesh Color	FC1	I trifida v3 Chr07: 5,556,076	itf07g07670	5487395	68.681	Plant protein of unknown function (DUF639)
Flesh Color	FC1	I trifida v3 Chr07: 5,556,076	itf07g07800	5631487	75.411	Rad23 UV excision repair protein family
Flesh Color	FC1	I trifida v3 Chr07: 5,556,076	itf07g07660	5475069	81.007	myb domain protein
Flesh Color	FC1	I trifida v3 Chr07: 5,556,076	itf07g07810	5642539	86.463	2-oxoacid dehydrogenases acyltransferase family protein
Flesh Color	FC1	I trifida v3 Chr07: 5,556,076	itf07g07820	5644168	88.092	Copper transport protein family
Flesh Color	FC1	I trifida v3 Chr07: 5,556,076	itf07g07830	5653067	96.991	Disease resistance protein (CC-NBS-LRR class) family
Flesh Color	FC1	I trifida v3 Chr07: 5,556,076	itf07g07640	5447275	108.801	Protein of unknown function (DUF1639)
Flesh Color	FC1	I trifida v3 Chr07: 5,556,076	itf07g07850	5671983	115.907	NB-ARC domain-containing disease resistance protein
Flesh Color	FC2	I trifida v3 Chr12: 3,933,566	itf12g06370	3933691	0	membrane-anchored ubiquitin-fold protein
Flesh Color	FC2	I trifida v3 Chr12: 3,933,566	itf12g06390	3938025	4.459	Saccharopine dehydrogenase
Flesh Color	FC2	I trifida v3 Chr12: 3,933,566	itf12g06350	3923349	10.217	Pentatricopeptide repeat (PPR) superfamily protein
Flesh Color	FC2	I trifida v3 Chr12: 3,933,566	itf12g06330	3917874	15.692	EID1-like
Flesh Color	FC2	I trifida v3 Chr12: 3,933,566	itf12g06320	3914747	18.819	RING/U-box superfamily protein
Flesh Color	FC2	I trifida v3 Chr12: 3,933,566	itf12g06430	3953080	19.514	Protein of unknown function (DUF179)
Flesh Color	FC2	I trifida v3 Chr12: 3,933,566	itf12g06440	3954721	21.155	chorismate mutase
Flesh Color	FC2	I trifida v3 Chr12: 3,933,566	itf12g06450	3959538	25.972	early nodulin-like protein
Flesh Color	FC2	I trifida v3 Chr12: 3,933,566	itf12g06300	3904277	29.289	Cyclic nucleotide-regulated ion channel family protein
Flesh Color	FC2	I trifida v3 Chr12: 3,933,566	itf12g06290	3895463	38.103	Calcium/lipid-binding (CaLB) phosphatase
Flesh Color	FC2	I trifida v3 Chr12: 3,933,566	itf12g06280	3890650	42.916	tRNA/rRNA methyltransferase (SpoU) family protein
Flesh Color	FC2	I trifida v3 Chr12: 3,933,566	itf12g06480	3978957	45.391	Protein of unknown function (DUF1336)
Flesh Color	FC2	I trifida v3 Chr12: 3,933,566	itf12g06490	3981241	47.675	Vesicle transport v-SNARE family protein
Flesh Color	FC2	I trifida v3 Chr12: 3,933,566	itf12g06250	3880281	53.285	ELM2 domain-containing protein
Flesh Color	FC2	I trifida v3 Chr12: 3,933,566	itf12g06520	3989898	56.332	myb domain protein
Flesh Color	FC2	I trifida v3 Chr12: 3,933,566	itf12g06240	3876577	56.989	UDP-glucose 6-dehydrogenase family protein
Flesh Color	FC2	I trifida v3 Chr12: 3,933,566	itf12g06230	3868183	65.383	TPX2 (targeting protein for Xklp2) protein family
Flesh Color	FC2	I trifida v3 Chr12: 3,933,566	itf12g06530	4005774	72.208	NAC domain containing protein
Flesh Color	FC2	I trifida v3 Chr12: 3,933,566	itf12g06560	4019159	85.593	Calcium-binding EF-hand family protein
Flesh Color	FC2	I trifida v3 Chr12: 3,933,566	itf12g06570	4028737	95.171	starch synthase
Flesh Color	FC2	I trifida v3 Chr12: 3,933,566	itf12g06210	3836724	96.842	UDP-Glycosyltransferase superfamily protein
Flesh Color	FC2	I trifida v3 Chr12: 3,933,566	itf12g06580	4034163	100.597	Protein of unknown function (DUF1666)
Flesh Color	FC3	I trifida v3 Chr12: 18,956,680	itf12g19540	18955133	0	indoleacetic acid-induced protein
Flesh Color	FC3	I trifida v3 Chr12: 18,956,680	itf12g19550	18962671	5.991	elongation factor Ts family protein
Flesh Color	FC3	I trifida v3 Chr12: 18,956,680	itf12g19570	18970351	13.671	glyoxal oxidase-related protein
Flesh Color	FC3	I trifida v3 Chr12: 18,956,680	itf12g19490	18923602	33.078	basic helix-loop-helix (bHLH) DNA-binding superfamily protein
Flesh Color	FC3	I trifida v3 Chr12: 18,956,680	itf12g19470	18907470	49.21	Transducin/WD40 repeat-like superfamily protein
Flesh Color	FC3	I trifida v3 Chr12: 18,956,680	itf12g19680	19006125	49.445	xyloglucan endotransglucosylase/hydrolase
Flesh Color	FC3	I trifida v3 Chr12: 18,956,680	itf12g19690	19014948	58.268	protein serine/threonine phosphatases;protein kinases;catalytics;cAMP-dependent protein kinase regulators;ATP binding;protein serine/threonine phosphatases
Flesh Color	FC3	I trifida v3 Chr12: 18,956,680	itf12g19460	18896723	59.957	RNA-binding protein-related
Flesh Color	FC3	I trifida v3 Chr12: 18,956,680	itf12g19450	18888348	68.332	Tesmin/TSO1-like CXC domain-containing protein
Flesh Color	FC3	I trifida v3 Chr12: 18,956,680	itf12g19700	19027891	71.211	RING/U-box superfamily protein
Flesh Color	FC3	I trifida v3 Chr12: 18,956,680	itf12g19710	19034670	77.99	novel interactor of JAZ
Flesh Color	FC3	I trifida v3 Chr12: 18,956,680	itf12g19720	19038625	81.945	RNA-binding CRS1 / YhbY (CRM) domain-containing protein
Flesh Color	FC3	I trifida v3 Chr12: 18,956,680	itf12g19730	19039261	82.581	Exostosin family protein
Flesh Color	FC3	I trifida v3 Chr12: 18,956,680	itf12g19740	19053965	97.285	Integrase-type DNA-binding superfamily protein
Flesh Color	FC3	I trifida v3 Chr12: 18,956,680	itf12g19440	18855516	101.164	Enoyl-CoA hydratase/isomerase family
Flesh Color	FC4, FC5	I trifida v3 Chr12: 22,064,285	itf12g24170	22064533	0.248	metacaspase
Flesh Color	FC4, FC5	I trifida v3 Chr12: 22,064,285	itf12g24180	22068537	4.252	Nucleotide-diphospho-sugar transferase family protein
Flesh Color	FC4, FC5	I trifida v3 Chr12: 22,042,439	itf12g24140	22047604	5.165	cytochrome P450, family 714, subfamily A, polypeptide
Flesh Color	FC4, FC5	I trifida v3 Chr12: 22,042,439	itf12g24150	22051781	9.342	Transducin/WD40 repeat-like superfamily protein
Flesh Color	FC4, FC5	I trifida v3 Chr12: 22,042,439	itf12g24130	22030412	12.027	RING/U-box superfamily protein
Flesh Color	FC4, FC5	I trifida v3 Chr12: 22,042,439	itf12g24120	22029415	13.024	thioredoxin H-type
Flesh Color	FC4, FC5	I trifida v3 Chr12: 22,042,439	itf12g24160	22060343	17.904	Transcriptional coactivator/pterin dehydratase
Flesh Color	FC4, FC5	I trifida v3 Chr12: 22,064,285	itf12g24200	22083207	18.922	RNA-binding (RRM/RBD/RNP motifs) family protein
Flesh Color	FC4, FC5	I trifida v3 Chr12: 22,042,439	itf12g24110	22021935	20.504	Protein kinase superfamily protein
Flesh Color	FC4, FC5	I trifida v3 Chr12: 22,064,285	itf12g24210	22089012	24.727	SOH1 family protein
Flesh Color	FC4, FC5	I trifida v3 Chr12: 22,042,439	itf12g24100	22016608	25.831	WRKY DNA-binding protein
Flesh Color	FC4, FC5	I trifida v3 Chr12: 22,064,285	itf12g24220	22094745	30.46	glutamate dehydrogenase
Flesh Color	FC4, FC5	I trifida v3 Chr12: 22,064,285	itf12g24230	22098619	34.334	Chlorophyll A-B binding family protein
Flesh Color	FC4, FC5	I trifida v3 Chr12: 22,042,439	itf12g24080	21996229	46.21	Lung seven transmembrane receptor family protein
Flesh Color	FC4, FC5	I trifida v3 Chr12: 22,064,285	itf12g24260	22112604	48.319	P-loop containing nucleoside triphosphate hydrolases superfamily protein
Flesh Color	FC4, FC5	I trifida v3 Chr12: 22,042,439	itf12g24070	21989518	52.921	Tetratricopeptide repeat (TPR)-like superfamily protein
Flesh Color	FC4, FC5	I trifida v3 Chr12: 22,042,439	itf12g24050	21985655	56.784	response regulator
Flesh Color	FC4, FC5	I trifida v3 Chr12: 22,064,285	itf12g24270	22124719	60.434	Protein SPA, chloroplastic
Flesh Color	FC4, FC5	I trifida v3 Chr12: 22,042,439	itf12g24040	21978759	63.68	Nucleic acid-binding, OB-fold-like protein
Flesh Color	FC4, FC5	I trifida v3 Chr12: 22,064,285	itf12g24290	22130446	66.161	SU(VAR)3-9 homolog
Flesh Color	FC4, FC5	I trifida v3 Chr12: 22,042,439	itf12g23980	21965775	76.664	Chalcone-flavanone isomerase family protein
Flesh Color	FC4, FC5	I trifida v3 Chr12: 22,042,439	itf12g23960	21955360	87.079	Basic-leucine zipper (bZIP) transcription factor family protein
Flesh Color	FC4, FC5	I trifida v3 Chr12: 22,064,285	itf12g24350	22153564	89.279	F-box family protein
Flesh Color	FC4, FC5	I trifida v3 Chr12: 22,042,439	itf12g23950	21951995	90.444	manganese superoxide dismutase
Flesh Color	FC4, FC5	I trifida v3 Chr12: 22,042,439	itf12g23940	21944768	97.671	Melibiase family protein
Flesh Color	FC6	I trifida v3 Chr12: 23,146,784	itf12g25870	23147370	0.586	phosphate transporter 1;7
Flesh Color	FC6	I trifida v3 Chr12: 23,146,784	itf12g25860	23144484	2.3	plastid division1
Flesh Color	FC6	I trifida v3 Chr12: 23,146,784	itf12g25880	23150435	3.651	manganese tracking factor for mitochondrial SOD2
Flesh Color	FC6	I trifida v3 Chr12: 23,146,784	itf12g25900	23156878	10.094	Folylpolyglutamate synthetase family protein
Flesh Color	FC6	I trifida v3 Chr12: 23,146,784	itf12g25850	23132429	14.355	cytokinin response factor
Flesh Color	FC6	I trifida v3 Chr12: 23,146,784	itf12g25920	23166150	19.366	basic helix-loop-helix (bHLH) DNA-binding superfamily protein
Flesh Color	FC6	I trifida v3 Chr12: 23,146,784	itf12g25930	23169590	22.806	sigma factor E
Flesh Color	FC6	I trifida v3 Chr12: 23,146,784	itf12g25840	23114700	32.084	high affinity K+ transporter
Flesh Color	FC6	I trifida v3 Chr12: 23,146,784	itf12g25940	23179604	32.82	Nodulin MtN3 family protein
Flesh Color	FC6	I trifida v3 Chr12: 23,146,784	itf12g25950	23184452	37.668	Pentatricopeptide repeat (PPR) superfamily protein
Flesh Color	FC6	I trifida v3 Chr12: 23,146,784	itf12g25830	23108000	38.784	ubiquitin conjugating enzyme
Flesh Color	FC6	I trifida v3 Chr12: 23,146,784	itf12g25960	23188471	41.687	polypyrimidine tract-binding protein
Flesh Color	FC6	I trifida v3 Chr12: 23,146,784	itf12g25820	23104991	41.793	myosin heavy chain-related
Flesh Color	FC6	I trifida v3 Chr12: 23,146,784	itf12g25810	23100600	46.184	Leucine-rich repeat protein kinase family protein
Flesh Color	FC6	I trifida v3 Chr12: 23,146,784	itf12g25970	23193625	46.841	FTSH protease
Flesh Color	FC6	I trifida v3 Chr12: 23,146,784	itf12g25800	23096376	50.408	UDP-Glycosyltransferase superfamily protein
Flesh Color	FC6	I trifida v3 Chr12: 23,146,784	itf12g25790	23092258	54.526	DUF3143 domain containing protein
Flesh Color	FC6	I trifida v3 Chr12: 23,146,784	itf12g25980	23202187	55.403	regulatory components of ABA receptor
Flesh Color	FC6	I trifida v3 Chr12: 23,146,784	itf12g25780	23090160	56.624	plastidic pyruvate kinase beta subunit
Flesh Color	FC6	I trifida v3 Chr12: 23,146,784	itf12g25990	23208406	61.622	Haloacid dehalogenase-like hydrolase (HAD) superfamily protein
Flesh Color	FC6	I trifida v3 Chr12: 23,146,784	itf12g25770	23083576	63.208	timeless family protein
Flesh Color	FC6	I trifida v3 Chr12: 23,146,784	itf12g25760	23075573	71.211	CAAX amino terminal protease family protein
Flesh Color	FC6	I trifida v3 Chr12: 23,146,784	itf12g26000	23219147	72.363	DNAJ heat shock N-terminal domain-containing protein
Flesh Color	FC6	I trifida v3 Chr12: 23,146,784	itf12g26010	23222691	75.907	pyruvate kinase family protein
Flesh Color	FC6	I trifida v3 Chr12: 23,146,784	itf12g26020	23226757	79.973	spermidine synthase
Flesh Color	FC6	I trifida v3 Chr12: 23,146,784	itf12g25750	23063939	82.845	SLAC1 homologue
Flesh Color	FC6	I trifida v3 Chr12: 23,146,784	itf12g26030	23230682	83.898	RING/U-box superfamily protein
Flesh Color	FC6	I trifida v3 Chr12: 23,146,784	itf12g26040	23231526	84.742	DUF1674 domain containing protein
Flesh Color	FC6	I trifida v3 Chr12: 23,146,784	itf12g26050	23236155	89.371	OBP3-responsive gene
Flesh Color	FC6	I trifida v3 Chr12: 23,146,784	itf12g26070	23240602	93.818	CCT motif family protein
Flesh Color	FC6	I trifida v3 Chr12: 23,146,784	itf12g25730	23048301	98.483	VIRB2-interacting protein
Flesh Color	FC6	I trifida v3 Chr12: 23,146,784	itf12g26180	23293817	147.033	Glycogen/starch synthases, ADP-glucose type
Flesh Hue Angle	FHA1	I trifida v3 Chr08: 1,457,982	itf08g02090	1451395	0	Transcription factor jumonji (jmj) family protein / zinc finger (C5HC2 type) family protein
Flesh Hue Angle	FHA1	I trifida v3 Chr08: 1,457,982	itf08g02100	1463368	0.1	WWE protein-protein interaction domain protein family
Flesh Hue Angle	FHA1	I trifida v3 Chr08: 1,457,982	itf08g02120	1481737	23.755	NAD(P)-binding Rossmann-fold superfamily protein
Flesh Hue Angle	FHA1	I trifida v3 Chr08: 1,457,982	itf08g02130	1484590	26.608	phospholipid/glycerol acyltransferase family protein
Flesh Hue Angle	FHA1	I trifida v3 Chr08: 1,457,982	itf08g02070	1429898	28.084	Protein of unknown function (DUF1664)
Flesh Hue Angle	FHA1	I trifida v3 Chr08: 1,457,982	itf08g02060	1423022	34.96	homeobox-7
Flesh Hue Angle	FHA1	I trifida v3 Chr08: 1,457,982	itf08g02140	1500345	42.363	cellulose synthase-like D3
Flesh Hue Angle	FHA1	I trifida v3 Chr08: 1,457,982	itf08g02050	1414465	43.517	Syntaxin/t-SNARE family protein
Flesh Hue Angle	FHA1	I trifida v3 Chr08: 1,457,982	itf08g02150	1508540	50.558	DNAJ heat shock N-terminal domain-containing protein
Flesh Hue Angle	FHA1	I trifida v3 Chr08: 1,457,982	itf08g02040	1406647	51.335	NDR1/HIN1-like
Flesh Hue Angle	FHA1	I trifida v3 Chr08: 1,457,982	itf08g02160	1513694	55.712	E2F/DP family winged-helix DNA-binding domain
Flesh Hue Angle	FHA1	I trifida v3 Chr08: 1,457,982	itf08g02170	1515206	57.224	extra-large GTP-binding protein
Flesh Hue Angle	FHA1	I trifida v3 Chr08: 1,457,982	itf08g02010	1398484	59.498	RNA-binding (RRM/RBD/RNP motifs) family protein
Flesh Hue Angle	FHA1	I trifida v3 Chr08: 1,457,982	itf08g02180	1521204	63.222	diphthamide synthesis DPH2 family protein
Flesh Hue Angle	FHA1	I trifida v3 Chr08: 1,457,982	itf08g02190	1528233	70.251	Proteasome component (PCI) domain protein
Flesh Hue Angle	FHA1	I trifida v3 Chr08: 1,457,982	itf08g02000	1387482	70.5	Inositol 1,3,4-trisphosphate 5/6-kinase family protein
Flesh Hue Angle	FHA1	I trifida v3 Chr08: 1,457,982	itf08g02210	1532764	74.782	protein dimerizations
Flesh Hue Angle	FHA1	I trifida v3 Chr08: 1,457,982	itf08g01980	1376890	81.092	beta HLH protein
Flesh Hue Angle	FHA1	I trifida v3 Chr08: 1,457,982	itf08g02220	1544470	86.488	early-responsive to dehydration stress protein (ERD4)
Flesh Hue Angle	FHA1	I trifida v3 Chr08: 1,457,982	itf08g01970	1364459	93.523	RING/U-box superfamily protein
Flesh Hue Angle	FHA1	I trifida v3 Chr08: 1,457,982	itf08g02230	1554537	96.555	homolog of Medicago truncatula MTN3
Flesh Hue Angle	FHA1	I trifida v3 Chr08: 1,457,982	itf08g01960	1358562	99.42	Tetraspanin family protein
Flesh Hue Angle	FHA2	I trifida v3 Chr09: 23,213,578	itf09g27090	23215686	2.108	Endonuclease/exonuclease/phosphatase family protein
Flesh Hue Angle	FHA2	I trifida v3 Chr09: 23,213,578	itf09g27080	23206913	6.665	diphthamide synthesis DPH2 family protein
Flesh Hue Angle	FHA2	I trifida v3 Chr09: 23,213,578	itf09g27050	23203429	10.149	inositol 1,3,4-trisphosphate 5/6-kinase
Flesh Hue Angle	FHA2	I trifida v3 Chr09: 23,213,578	itf09g27100	23224376	10.798	Ankyrin repeat family protein
Flesh Hue Angle	FHA2	I trifida v3 Chr09: 23,213,578	itf09g27040	23195814	17.764	ADP-glucose pyrophosphorylase small subunit
Flesh Hue Angle	FHA2	I trifida v3 Chr09: 23,213,578	itf09g27110	23236577	22.999	Pectin lyase-like superfamily protein
Flesh Hue Angle	FHA2	I trifida v3 Chr09: 23,213,578	itf09g27010	23174304	39.274	Queuine tRNA-ribosyltransferase domain containing protein
Flesh Hue Angle	FHA2	I trifida v3 Chr09: 23,213,578	itf09g27000	23166920	46.658	methylenetetrahydrofolate reductase
Flesh Hue Angle	FHA2	I trifida v3 Chr09: 23,213,578	itf09g26990	23159280	54.298	DUF410 domain containing protein
Flesh Hue Angle	FHA2	I trifida v3 Chr09: 23,213,578	itf09g26980	23153309	60.269	apyrase
Flesh Hue Angle	FHA2	I trifida v3 Chr09: 23,213,578	itf09g27170	23280872	67.294	ubiquitin-specific protease
Flesh Hue Angle	FHA2	I trifida v3 Chr09: 23,213,578	itf09g26960	23143637	69.941	Rhodanese/Cell cycle control phosphatase superfamily protein
Flesh Hue Angle	FHA2	I trifida v3 Chr09: 23,213,578	itf09g26940	23114274	99.304	guanyl-nucleotide exchange factors;GTPase binding;GTP binding
Flesh Hue Angle	FHA2	I trifida v3 Chr09: 23,213,578	itf09g26930	23107598	105.98	phragmoplast orienting kinesin
Flesh Hue Angle	FHA3	I trifida v3 Chr14: 11,541,393	itf14g11930	11542701	0	UDP-glycosyltransferase 73B4
Flesh Hue Angle	FHA3	I trifida v3 Chr14: 11,541,393	itf14g11890	11515744	25.649	P-loop containing nucleoside triphosphate hydrolases superfamily protein
Flesh Hue Angle	FHA3	I trifida v3 Chr14: 11,541,393	itf14g11960	11574635	33.242	UDP-glucosyl transferase 73B5
Flesh Hue Angle	FHA3	I trifida v3 Chr14: 11,541,393	itf14g12010	11700682	159.289	bZIP transcription factor family protein
Flesh Hue Angle	FHA3	I trifida v3 Chr14: 11,541,393	itf14g11730	11336826	204.567	cytochrome P450, family 94, subfamily B, polypeptide
Skin Color	SC1	Chr06: 18,709,220	itf06g15570	18700633	8.587	BTB/POZ domain-containing protein
Skin Color	SC1	Chr06: 18,709,220	itf06g15530	18682425	26.795	BSD domain (BTF2-like transcription factors, Synapse-associated proteins and DOS2-like proteins)
Skin Color	SC1	Chr06: 18,709,220	itf06g15580	18738322	29.102	Heavy metal transport/detoxification superfamily protein
Skin Color	SC1	Chr06: 18,709,220	itf06g15590	18744612	35.392	Domain of unknown function (DUF2431)
Skin Color	SC1	Chr06: 18,709,220	itf06g15510	18663408	45.812	Chaperone DnaJ-domain superfamily protein
Skin Color	SC1	Chr06: 18,709,220	itf06g15500	18653850	55.37	Transducin/WD40 repeat-like superfamily protein
Skin Color	SC1	Chr06: 18,709,220	itf06g15490	18645109	64.111	proteasome activating protein
Skin Color	SC1	Chr06: 18,709,220	itf06g15650	18789734	80.514	heat shock protein 81-2
Skin Color	SC1	Chr06: 18,709,220	itf06g15460	18619286	89.934	RNA-binding KH domain-containing protein
Skin Color	SC1	Chr06: 18,709,220	itf06g15450	18612792	96.428	LORELEI-LIKE-GPI-ANCHORED PROTEIN
Skin Color	SC1	Chr06: 18,709,220	itf06g15440	18610253	98.967	Tetratricopeptide repeat (TPR)-like superfamily protein
Skin Color and Hue Angle	SC2, SHA1	Chr12: 2,823,583	itf12g04700	2820503	0	heavy metal atpase
Skin Color and Hue Angle	SC2, SHA1	Chr12: 2,823,583	itf12g04710	2828628	5.045	end binding protein 1C
Skin Color and Hue Angle	SC2, SHA1	Chr12: 2,823,583	itf12g04660	2802926	20.657	natural resistance associated macrophage protein
Skin Color and Hue Angle	SC2, SHA1	Chr12: 2,823,583	itf12g04650	2796111	27.472	ARM-repeat/Tetratricopeptide repeat (TPR)-like protein
Skin Color and Hue Angle	SC2, SHA1	Chr12: 2,823,583	itf12g04640	2781286	42.297	Tetratricopeptide repeat (TPR)-like superfamily protein
Skin Color and Hue Angle	SC2, SHA1	Chr12: 2,823,583	itf12g04620	2775285	48.298	Protein of unknown function (DUF1230)
Skin Color and Hue Angle	SC2, SHA1	Chr12: 2,823,583	itf12g04610	2770704	52.879	acyl-CoA-binding domain
Skin Color and Hue Angle	SC2, SHA1	Chr12: 2,823,583	itf12g04590	2761386	62.197	casein kinase II, alpha chain
Skin Color and Hue Angle	SC2, SHA1	Chr12: 2,823,583	itf12g04580	2754806	68.777	Ribonuclease III family protein
Skin Color and Hue Angle	SC2, SHA1	Chr12: 2,823,583	itf12g04570	2745002	78.581	Peroxidase superfamily protein
Skin Color and Hue Angle	SC2, SHA1	Chr12: 2,823,583	itf12g04560	2737195	86.388	Transcriptional regulator of RNA polII, SAGA, subunit domain containing protein
Skin Color and Hue Angle	SC2, SHA1	Chr12: 2,823,583	itf12g04540	2727329	96.254	Galactosyl transferase GMA12/MNN10 family protein
Skin Color and Hue Angle	SC2, SHA1	Chr12: 2,823,583	itf12g04530	2720640	102.943	P-loop containing nucleoside triphosphate hydrolases superfamily protein
Skin Color and Hue Angle	SC3, SHA2	Chr12: 2,841,327	itf12g04740	2845338	4.011	CYCLIN D3;3
Skin Color and Hue Angle	SC3, SHA2	Chr12: 2,841,327	itf12g04760	2876382	35.055	Plant protein of unknown function (DUF247)
Skin Color and Hue Angle	SC3, SHA2	Chr12: 2,841,327	itf12g04770	2883635	42.308	Nucleotide-diphospho-sugar transferases superfamily protein
Skin Color and Hue Angle	SC3, SHA2	Chr12: 2,841,327	itf12g04800	2886432	45.105	Pentatricopeptide repeat (PPR) superfamily protein
Skin Color and Hue Angle	SC3, SHA2	Chr12: 2,841,327	itf12g04810	2891761	50.434	S15/NS1, RNA-binding protein
Skin Color and Hue Angle	SC3, SHA2	Chr12: 2,841,327	itf12g04830	2896574	55.247	FMN-linked oxidoreductases superfamily protein
Skin Color and Hue Angle	SC3, SHA2	Chr12: 2,841,327	itf12g04840	2905603	64.276	Leucine-rich repeat (LRR) family protein
Skin Color and Hue Angle	SC3, SHA2	Chr12: 2,841,327	itf12g04850	2912590	71.263	2-oxoglutarate (2OG) and Fe(II)-dependent oxygenase superfamily protein
Skin Color and Hue Angle	SC3, SHA2	Chr12: 2,841,327	itf12g04860	2916318	74.991	Protein of unknown function (DUF579)
Skin Color and Hue Angle	SC3, SHA2	Chr12: 2,841,327	itf12g04870	2924466	83.139	Leucine-rich repeat protein kinase family protein
Skin Color and Hue Angle	SC3, SHA2	Chr12: 2,841,327	itf12g04880	2933335	92.008	sumo conjugation enzyme
Skin Color and Hue Angle	SC3, SHA2	Chr12: 2,841,327	itf12g04890	2951925	110.598	Integrase-type DNA-binding superfamily protein
Skin Hue Angle	SHA3	Chr01: 3,487,779	itf01g05210	3489749	0	homeobox-1
Skin Hue Angle	SHA3	Chr01: 3,487,779	itf01g05220	3494908	7.129	Protein kinase superfamily protein
Skin Hue Angle	SHA3	Chr01: 3,487,779	itf01g05200	3477866	9.913	alpha-glucan phosphorylase
Skin Hue Angle	SHA3	Chr01: 3,487,779	itf01g05160	3454450	33.329	Protein E6
Skin Hue Angle	SHA3	Chr01: 3,487,779	itf01g05250	3525868	38.089	Histone superfamily protein
Skin Hue Angle	SHA3	Chr01: 3,487,779	itf01g05150	3445489	42.29	Protein NUCLEAR FUSION DEFECTIVE 6, chloroplastic/mitochondrial
Skin Hue Angle	SHA3	Chr01: 3,487,779	itf01g05140	3440095	47.684	Nucleic acid-binding, OB-fold-like protein
Skin Hue Angle	SHA3	Chr01: 3,487,779	itf01g05130	3437367	50.412	Pentatricopeptide repeat (PPR) superfamily protein
Skin Hue Angle	SHA3	Chr01: 3,487,779	itf01g05260	3541240	53.461	Optic atrophy 3 protein (OPA3)
Skin Hue Angle	SHA3	Chr01: 3,487,779	itf01g05120	3428979	58.8	MAC/Perforin domain-containing protein
Skin Hue Angle	SHA3	Chr01: 3,487,779	itf01g05280	3550514	62.735	vascular plant one zinc finger protein
Skin Hue Angle	SHA3	Chr01: 3,487,779	itf01g05300	3558992	71.213	Casein kinase substrate phosphoprotein PP28 domain containing protein
Skin Hue Angle	SHA3	Chr01: 3,487,779	itf01g05110	3408866	78.913	ethylene responsive element binding factor
Skin Hue Angle	SHA3	Chr01: 3,487,779	itf01g05310	3567156	79.377	RAB GTPase homolog A1F
Skin Hue Angle	SHA3	Chr01: 3,487,779	itf01g05340	3578310	90.531	mitochondrial ribosomal protein L51/S25/CI-B8 family protein
Skin Hue Angle	SHA3	Chr01: 3,487,779	itf01g05100	3394580	93.199	Zinc finger C-x8-C-x5-C-x3-H type family protein
Skin Hue Angle	SHA3	Chr01: 3,487,779	itf01g05350	3581239	93.46	GDSL-like Lipase/Acylhydrolase superfamily protein
Skin Hue Angle	SHA3	Chr01: 3,487,779	itf01g05360	3593289	105.51	ATP11 protein domain containing protein
Skin Hue Angle	SHA4	Chr01: 23,116,643	itf01g22470	23115929	0	redox responsive transcription factor
Skin Hue Angle	SHA4	Chr01: 23,116,643	itf01g22480	23121056	4.413	Vacuolar import/degradation, Vid27-related protein
Skin Hue Angle	SHA4	Chr01: 23,116,643	itf01g22490	23127051	10.408	Kinase binding protein CGI-121 domain containing protein
Skin Hue Angle	SHA4	Chr01: 23,116,643	itf01g22500	23129131	12.488	protein disulfide isomerases
Skin Hue Angle	SHA4	Chr01: 23,116,643	itf01g22510	23131336	14.693	Calcium-binding EF-hand family protein
Skin Hue Angle	SHA4	Chr01: 23,116,643	itf01g22520	23131912	15.269	homolog of RAD54
Skin Hue Angle	SHA4	Chr01: 23,116,643	itf01g22430	23095848	20.795	LAG1 homologue
Skin Hue Angle	SHA4	Chr01: 23,116,643	itf01g22420	23087026	29.617	cytochrome P450, family 707, subfamily A, polypeptide
Skin Hue Angle	SHA4	Chr01: 23,116,643	itf01g22540	23159807	43.164	autophagy
Skin Hue Angle	SHA4	Chr01: 23,116,643	itf01g22400	23066436	50.207	nitrite reductase
Skin Hue Angle	SHA4	Chr01: 23,116,643	itf01g22380	23055610	61.033	UDP-glucosyl transferase 73B3
Skin Hue Angle	SHA4	Chr01: 23,116,643	itf01g22550	23179613	62.97	Helicase protein with RING/U-box domain
Skin Hue Angle	SHA4	Chr01: 23,116,643	itf01g22370	23052290	64.353	Protein of unknown function (DUF1685)
Skin Hue Angle	SHA4	Chr01: 23,116,643	itf01g22350	23041748	74.895	abscisic acid responsive elements-binding factor
Skin Hue Angle	SHA4	Chr01: 23,116,643	itf01g22340	23037815	78.828	Thioredoxin superfamily protein
Skin Hue Angle	SHA4	Chr01: 23,116,643	itf01g22560	23199151	82.508	oxidoreductases, acting on the aldehyde or oxo group of donors, NAD or NADP as acceptor;copper ion binding
Skin Hue Angle	SHA4	Chr01: 23,116,643	itf01g22330	23031593	85.05	Putative endonuclease or glycosyl hydrolase
Skin Hue Angle	SHA4	Chr01: 23,116,643	itf01g22310	23024579	92.064	Protein kinase superfamily protein
Skin Hue Angle	SHA4	Chr01: 23,116,643	itf01g22570	23212709	96.066	Homeodomain-like superfamily protein
Skin Hue Angle	SHA4	Chr01: 23,116,643	itf01g22300	23015375	101.268	PLC-like phosphodiesterases superfamily protein
Skin Hue Angle	SHA5	Chr03: 5,991,712	itf03g08860	5990565	0	cytochrome c oxidase-related
Skin Hue Angle	SHA5	Chr03: 5,991,712	itf03g08880	5995715	4.003	nitrogen fixation S (NIFS)-like
Skin Hue Angle	SHA5	Chr03: 5,991,712	itf03g08840	5981922	9.79	tubulin alpha-4 chain
Skin Hue Angle	SHA5	Chr03: 5,991,712	itf03g08890	6002185	10.473	Epidermal patterning factor proteins domain containing protein
Skin Hue Angle	SHA5	Chr03: 5,991,712	itf03g08910	6027478	35.766	xyloglucan endotransglucosylase/hydrolase
Skin Hue Angle	SHA5	Chr03: 5,991,712	itf03g08820	5950199	41.513	Leucine-rich receptor-like protein kinase family protein
Skin Hue Angle	SHA5	Chr03: 5,991,712	itf03g08920	6034895	43.183	zinc ion binding
Skin Hue Angle	SHA5	Chr03: 5,991,712	itf03g08930	6044745	53.033	Homeobox-leucine zipper protein family
Skin Hue Angle	SHA5	Chr03: 5,991,712	itf03g08810	5932880	58.832	hexokinase-like
Skin Hue Angle	SHA5	Chr03: 5,991,712	itf03g08800	5925800	65.912	basic helix-loop-helix (bHLH) DNA-binding superfamily protein
Skin Hue Angle	SHA5	Chr03: 5,991,712	itf03g08950	6079627	87.915	Serine carboxypeptidase S28 family protein
Skin Hue Angle	SHA5	Chr03: 5,991,712	itf03g08760	5894206	97.506	UDP-Glycosyltransferase superfamily protein
Skin Hue Angle	SHA5	Chr03: 5,991,712	itf03g08750	5891505	100.207	LisH/CRA/RING-U-box domains-containing protein
Skin Hue Angle	SHA6	Chr04: 12,982,060	itf04g14940	12956051	26.009	time for coffee
Skin Hue Angle	SHA6	Chr04: 12,982,060	itf04g15000	13028286	46.226	Kinesin motor family protein
Skin Hue Angle	SHA6	Chr04: 12,982,060	itf04g14930	12923795	58.265	SNARE associated Golgi protein family
Skin Hue Angle	SHA6	Chr04: 12,982,060	itf04g15020	13061324	79.264	Major facilitator superfamily protein
Skin Hue Angle	SHA6	Chr04: 12,982,060	itf04g15030	13088248	106.188	Cupredoxin superfamily protein
Skin Hue Angle	SHA6	Chr04: 12,982,060	itf04g14910	12874343	107.717	Acyl-CoA N-acyltransferase with RING/FYVE/PHD-type zinc finger protein
Skin Hue Angle	SHA7*	Chr12: 1,568,751	itf12g02630	1572448	0	Glycosyl hydrolase family 38 protein
Skin Hue Angle	SHA7*	Chr12: 1,568,751	itf12g02610	1548337	20.414	Tetratricopeptide repeat (TPR)-like superfamily protein
Skin Hue Angle	SHA7*	Chr12: 1,568,751	itf12g02600	1542697	26.054	ascorbate peroxidase
Skin Hue Angle	SHA7*	Chr12: 1,568,751	itf12g02590	1540925	27.826	Arabidopsis RAC-like
Skin Hue Angle	SHA7*	Chr12: 1,568,751	itf12g02650	1597212	28.461	regulatory particle non-ATPase
Skin Hue Angle	SHA7*	Chr12: 1,568,751	itf12g02660	1602933	34.182	Seven transmembrane MLO family protein
Skin Hue Angle	SHA7*	Chr12: 1,568,751	itf12g02580	1531904	36.847	basic region/leucine zipper motif
Skin Hue Angle	SHA7*	Chr12: 1,568,751	itf12g02670	1608280	39.529	oligopeptide transporter
Skin Hue Angle	SHA7*	Chr12: 1,568,751	itf12g02680	1613289	44.538	Pathogenesis-related thaumatin superfamily protein
Skin Hue Angle	SHA7*	Chr12: 1,568,751	itf12g02570	1523292	45.459	plasma membrane intrinsic protein
Skin Hue Angle	SHA7*	Chr12: 1,568,751	itf12g02560	1517696	51.055	Peroxidase superfamily protein
Skin Hue Angle	SHA7*	Chr12: 1,568,751	itf12g02690	1620096	51.345	armadillo repeat only
Skin Hue Angle	SHA7*	Chr12: 1,568,751	itf12g02700	1629381	60.63	Chaperone DnaJ-domain superfamily protein
Skin Hue Angle	SHA7*	Chr12: 1,568,751	itf12g02540	1506844	61.907	Eukaryotic aspartyl protease family protein
Skin Hue Angle	SHA7*	Chr12: 1,568,751	itf12g02710	1638134	69.383	calcium-dependent protein kinase
Skin Hue Angle	SHA7*	Chr12: 1,568,751	itf12g02530	1495750	73.001	Protein phosphatase 2C family protein
Skin Hue Angle	SHA7*	Chr12: 1,568,751	itf12g02720	1647501	78.75	flavanone 3-hydroxylase
Skin Hue Angle	SHA7*	Chr12: 1,568,751	itf12g02730	1648501	79.75	Chalcone-flavanone isomerase family protein
Skin Hue Angle	SHA7*	Chr12: 1,568,751	itf12g02750	1652442	83.691	Transducin/WD40 repeat-like superfamily protein
Skin Hue Angle	SHA7*	Chr12: 1,568,751	itf12g02510	1477579	91.172	F-box family protein
Skin Hue Angle	SHA7*	Chr12: 1,568,751	itf12g02490	1467753	100.998	RNA polymerase II large subunit
Skin Hue Angle	SHA7*	Chr12: 1,568,751	itf12g02760	1670864	102.113	2-oxoglutarate (2OG) and Fe(II)-dependent oxygenase superfamily protein
Skin Hue Angle	SHA8*	Chr12: 1,854,779	itf12g03030	1857065	0	galactinol synthase
Skin Hue Angle	SHA8*	Chr12: 1,854,779	itf12g03010	1846567	8.212	Heavy metal transport/detoxification superfamily protein
Skin Hue Angle	SHA8*	Chr12: 1,854,779	itf12g03040	1863068	8.289	Tetratricopeptide repeat (TPR)-like superfamily protein
Skin Hue Angle	SHA8*	Chr12: 1,854,779	itf12g03000	1843702	11.077	N-terminal nucleophile aminohydrolases (Ntn hydrolases) superfamily protein
Skin Hue Angle	SHA8*	Chr12: 1,854,779	itf12g03050	1866015	11.236	actin-related protein C3
Skin Hue Angle	SHA8*	Chr12: 1,854,779	itf12g03060	1869466	14.687	Peroxidase superfamily protein
Skin Hue Angle	SHA8*	Chr12: 1,854,779	itf12g03070	1875281	20.502	Glycosyl hydrolase superfamily protein
Skin Hue Angle	SHA8*	Chr12: 1,854,779	itf12g02980	1832725	22.054	phosducin-like protein 3 homolog
Skin Hue Angle	SHA8*	Chr12: 1,854,779	itf12g03080	1876979	22.2	Glycosyl hydrolase superfamily protein
Skin Hue Angle	SHA8*	Chr12: 1,854,779	itf12g02970	1826340	28.439	Dehydrin domain containing protein
Skin Hue Angle	SHA8*	Chr12: 1,854,779	itf12g03110	1886257	31.478	dihydroflavonol 4-reductase
Skin Hue Angle	SHA8*	Chr12: 1,854,779	itf12g02950	1816790	37.989	Cytochrome P450 superfamily protein
Skin Hue Angle	SHA8*	Chr12: 1,854,779	itf12g03150	1905096	50.317	Chaperone DnaJ-domain superfamily protein
Skin Hue Angle	SHA8*	Chr12: 1,854,779	itf12g03160	1908777	53.998	gamma carbonic anhydrase
Skin Hue Angle	SHA8*	Chr12: 1,854,779	itf12g02930	1798381	56.398	beta-galactosidase
Skin Hue Angle	SHA8*	Chr12: 1,854,779	itf12g03170	1912018	57.239	pyrophosphorylase
Skin Hue Angle	SHA8*	Chr12: 1,854,779	itf12g03180	1917187	62.408	ATPase family associated with various cellular activities (AAA)
Skin Hue Angle	SHA8*	Chr12: 1,854,779	itf12g02920	1791059	63.72	thioredoxin H-type
Skin Hue Angle	SHA8*	Chr12: 1,854,779	itf12g02910	1790265	64.514	S-adenosyl-L-methionine-dependent methyltransferases superfamily protein
Skin Hue Angle	SHA8*	Chr12: 1,854,779	itf12g03200	1920650	65.871	4-phosphopantetheine adenylyltransferase
Skin Hue Angle	SHA8*	Chr12: 1,854,779	itf12g03210	1926810	72.031	laccase
Skin Hue Angle	SHA8*	Chr12: 1,854,779	itf12g02900	1779071	75.708	aldehyde dehydrogenase 3F1
Skin Hue Angle	SHA8*	Chr12: 1,854,779	itf12g03230	1937219	82.44	tubby like protein
Skin Hue Angle	SHA8*	Chr12: 1,854,779	itf12g02890	1768851	85.928	Leucine-rich repeat (LRR) family protein
Skin Hue Angle	SHA8*	Chr12: 1,854,779	itf12g03240	1945063	90.284	ARM repeat superfamily protein
Skin Hue Angle	SHA8*	Chr12: 1,854,779	itf12g02880	1762257	92.522	Protein kinase family protein with leucine-rich repeat domain
Skin Hue Angle	SHA8*	Chr12: 1,854,779	itf12g03260	1956177	101.398	AAA-type ATPase family protein
Skin Hue Angle	SHA8*	Chr12: 1,854,779	itf12g03270	1960883	106.104	Late embryogenesis abundant (LEA) protein
Skin Hue Angle	SHA8*	Chr12: 1,854,779	itf12g03280	1967441	112.662	homeobox protein
Skin Hue Angle	SHA9	Chr12: 4,042,610	itf12g06590	4042883	0	Transmembrane amino acid transporter family protein
Skin Hue Angle	SHA9	Chr12: 4,042,610	itf12g06580	4034163	8.447	Protein of unknown function (DUF1666)
Skin Hue Angle	SHA9	Chr12: 4,042,610	itf12g06600	4052430	9.82	structural maintenance of chromosome
Skin Hue Angle	SHA9	Chr12: 4,042,610	itf12g06570	4028737	13.873	starch synthase
Skin Hue Angle	SHA9	Chr12: 4,042,610	itf12g06560	4019159	23.451	Calcium-binding EF-hand family protein
Skin Hue Angle	SHA9	Chr12: 4,042,610	itf12g06550	4017244	25.366	Pentatricopeptide repeat (PPR) superfamily protein
Skin Hue Angle	SHA9	Chr12: 4,042,610	itf12g06620	4068809	26.199	homeobox protein
Skin Hue Angle	SHA9	Chr12: 4,042,610	itf12g06530	4005774	36.836	NAC domain containing protein
Skin Hue Angle	SHA9	Chr12: 4,042,610	itf12g06630	4081958	39.348	mini zinc finger
Skin Hue Angle	SHA9	Chr12: 4,042,610	itf12g06520	3989898	52.712	myb domain protein
Skin Hue Angle	SHA9	Chr12: 4,042,610	itf12g06490	3981241	61.369	Vesicle transport v-SNARE family protein
Skin Hue Angle	SHA9	Chr12: 4,042,610	itf12g06480	3978957	63.653	Protein of unknown function (DUF1336)
Skin Hue Angle	SHA9	Chr12: 4,042,610	itf12g06470	3970967	71.643	early nodulin-like protein
Skin Hue Angle	SHA9	Chr12: 4,042,610	itf12g06670	4116207	73.597	NAC (No Apical Meristem) domain transcriptional regulator superfamily protein
Skin Hue Angle	SHA9	Chr12: 4,042,610	itf12g06680	4128561	85.951	Trypsin family protein with PDZ domain
Skin Hue Angle	SHA9	Chr12: 4,042,610	itf12g06440	3954721	87.889	chorismate mutase
Skin Hue Angle	SHA9	Chr12: 4,042,610	itf12g06430	3953080	89.53	Protein of unknown function (DUF179)
Skin Hue Angle	SHA9	Chr12: 4,042,610	itf12g06410	3949880	92.73	Saccharopine dehydrogenase
Skin Hue Angle	SHA9	Chr12: 4,042,610	itf12g06690	4139511	96.901	Putative death-receptor fusion protein (DUF2428) domain containing protein
Skin Hue Angle	SHA9	Chr12: 4,042,610	itf12g06700	4144786	102.176	cullin

## Sheet: Table S4 I batatas SNP pos
Table S4. I batatas genomic positions of SNPs
Trait	SNP Name	I trifida Position	I batatas Beau Position
Dry Matter	DM1	Chr01: 27,238,168	BrgChr01B: 35,284,306
			BrgChr01F: 22,020,583
Dry Matter	DM2	Chr02: 23,017,613	BrgChr02A: 26,272,279
			BrgChr02B: 30,862,223
			BrgChr02C: 29,918,403
			BrgChr02F: 26,953,161
Dry Matter	DM3*	Chr03: 18,888,440*	BrgChr03A: 28,090,596	* Chr03: 18,888,440 and 18,888,452
			BrgChr03B: 23,957,043
			BrgChr03C: 26,657,780
			BrgChr03D: 14,321,661
			BrgChr03E: 15,950,171
			BrgChr03F: 27,624,524
Dry Matter	DM4	Chr10: 3,229,129	BrgChr10A: 4,053,282
			BrgChr10B: 3,554,801
			BrgChr10C: 4,423,875
			BrgChr10D: 5,345,162
			BrgChr10E: 4,406,333
			BrgChr10F: 3,008,801
Flesh Color	FC1	Chr07: 5,556,076	BrgChr07A: 5,243,810
			BrgChr07C: 7,099,380
			BrgChr07E: 7,072,751
			BrgChr07F: 6,732,877
Flesh Color	FC2	Chr12: 3,933,566	BrgChr12A: 4,822,389
			BrgChr12C: 4,908,810
			BrgChr12D: 4,798,731
			BrgChr12E: 4,613,466
Flesh Color	FC3	Chr12: 18,956,680	BrgChr12B: 21,692,770
			BrgChr12D: 21,324,152
Flesh Color	FC4	Chr12: 22,042,439	BrgChr12C: 27,578,740
			BrgChr12D: 24,387,336
			BrgChr12E: 23,151,317
			BrgChr12F: 24,884,852
Flesh Color	FC5	Chr12: 22,064,285	BrgChr12C: 27,600,495
			BrgChr12E: 23,128,754
Flesh Color	FC6	Chr12: 23,146,784	BrgChr12A: 27,195,178
			BrgChr12C: 28,862,744
			BrgChr12D: 25,984,672
			BrgChr12E: 23,886,815
Flesh Hue Angle	FHA1	Chr08: 1,457,982	BrgChr08A: 2,065,767
			BrgChr08B: 1,985,746
			BrgChr08C: 1,818,177
			BrgChr08D: 1,654,197
			BrgChr08E: 2,140,794*
			BrgChr08F: 3,090,991
Flesh Hue Angle	FHA2	Chr09: 23,213,578	BrgChr09B: 29,560,560
			BrgChr09C: 28,746,344
			BrgChr09D: 28,072,773
			BrgChr09F: 26,434,830
Flesh Hue Angle	FHA3	Chr14: 11,541,393	BrgChr14A: 18,964,580
			BrgChr14B: 15,356,216
			BrgChr14C: 13,719,801
			BrgChr14D: 13,437,733
			BrgChr14F: 16,037,343
Skin Color	SC1	Chr06: 18,709,220	BrgChr06A: 21,298,794
Skin Color and Hue Angle	SC2, SHA1	Chr12: 2,823,583	BrgChr12B: 4,064,549
			BrgChr12C: 3,811,421
			BrgChr12D: 2,678,346
Skin Color and Hue Angle	SC3, SHA2	Chr12: 2,841,327	BrgChr12B: 4,126,437
			BrgChr12D: 2,696,319
			BrgChr12E: 3,510,985
			BrgChr12F: 2,311,867
			BrgChr12F: 3,020,002
Skin Hue Angle	SHA3	Chr01: 3,487,779	BrgChr01A: 7,558,696*
			BrgChr01B: 4,254,781
			BrgChr01D: 3,994,694
			BrgChr01E: 3,595,094
			BrgChr01F: 3,846,473
Skin Hue Angle	SHA4	Chr01: 23,116,643	BrgChr01A: 24,882,300*
			BrgChr01B: 31,423,169
			BrgChr01C: 26,530,639
			BrgChr01E: 25,498,040
			BrgChr01F: 18,410,247
Skin Hue Angle	SHA5	Chr03: 5,991,712	BrgChr03B: 6,925,825
			BrgChr03B: 7,582,515
			BrgChr03B: 8,886,185
			BrgChr03B: 11,130,208
			BrgChr03C: 7,328,933
			BrgChr03D: 6,030,138
			BrgChr03E: 3,062,234
			BrgChr03E: 3,507,449
			BrgChr03F: 8,117,377
Skin Hue Angle	SHA6	Chr04: 12,982,060	BrgChr04A: 10,621,929
			BrgChr04D: 14,622,451
			BrgChr04F: 11,980,112
Skin Hue Angle	SHA7*	Chr12: 1,568,751*	BrgChr12A: 2,166,595	* Chr12: 1,568,751, 1,568,752, 1,568,754, and 1,568,755
			BrgChr12B: 2,356,045
			BrgChr12C: 2,396,746
			BrgChr12C: 2,532,826
			BrgChr12D: 1,322,121
			BrgChr12E: 1,960,013
Skin Hue Angle	SHA8*	Chr12: 1,854,779*	BrgChr12B: 2,696,435	* Chr12: 1,854,779 and 1,854,781
			BrgChr12C: 2,834,028
			BrgChr12D: 1,654,879
			BrgChr12E: 2,424,266
			BrgChr12F: 1,709,561
Skin Hue Angle	SHA9	Chr12: 4,042,610	BrgChr12A: 4,999,487
			BrgChr12A: 28,882,103
			BrgChr12B: 4,892,501
			BrgChr12C: 5,060,790
			BrgChr12D: 4,928,587
			BrgChr12E: 4,759,886
			BrgChr12F: 4,366,542

## Sheet: Table S5 I batatas genes 100
Table S5. Ipomoea batatas annotated genes within 100 kB of SNPs
Trait	SNP	SNP location	I. batatas v1 id	5' position	distance to SNP (kb)	name (annotation)
Dry Matter	DM1	I trifida v3 Chr01 27,238,168	Ibat.Brg.01B_G033840.1	35283497	0 (in intron)	Protein of unknown function (DUF_B2219) domain containing protein
Dry Matter	DM1	I trifida v3 Chr01 27,238,168	Ibat.Brg.01B_G033850.1	35287442	3.1	Protein of unknown function (DUF_B2219) domain containing protein
Dry Matter	DM1	I trifida v3 Chr01 27,238,168	Ibat.Brg.01B_G033860.1	35290183	5.9	hypothetical protein
Dry Matter	DM1	I trifida v3 Chr01 27,238,168	Ibat.Brg.01B_G033870.1	35293167	8.9	serine hydroxymethyltransferase
Dry Matter	DM1	I trifida v3 Chr01 27,238,168	Ibat.Brg.01B_G033880.1	35296140	11.8	Pentatricopeptide repeat (PPR) superfamily protein
Dry Matter	DM1	I trifida v3 Chr01 27,238,168	Ibat.Brg.01B_G033830.1	35265634	18.7	Leucine-rich repeat protein kinase family protein
Dry Matter	DM1	I trifida v3 Chr01 27,238,168	Ibat.Brg.01B_G033890.1	35309108	24.8	DNA repair-recombination protein (RAD50)
Dry Matter	DM1	I trifida v3 Chr01 27,238,168	Ibat.Brg.01B_G033900.1	35315194	30.9	DNA repair-recombination protein (RAD50)
Dry Matter	DM1	I trifida v3 Chr01 27,238,168	Ibat.Brg.01B_G033910.1	35321647	37.3	mannose-1-phosphate guanylyltransferase (GDP)s;GDP-galactose:mannose-1-phosphate guanylyltransferases;GDP-galactose:glucose-1-phosphate guanylyltransferases;GDP-galactose:myoinositol-1-phosphate guanylyltransferases;glucose-1-phosphate guanylyltransferase
Dry Matter	DM1	I trifida v3 Chr01 27,238,168	Ibat.Brg.01B_G033820.1	35241616	42.7	indole-3-acetate beta-D-glucosyltransferase
Dry Matter	DM1	I trifida v3 Chr01 27,238,168	Ibat.Brg.01B_G033810.1	35237581	46.8	hypothetical protein
Dry Matter	DM1	I trifida v3 Chr01 27,238,168	Ibat.Brg.01B_G033800.1	35236494	47.8	hypothetical protein
Dry Matter	DM1	I trifida v3 Chr01 27,238,168	Ibat.Brg.01B_G033920.1	35339678	55.4	PYRIMIDINE B
Dry Matter	DM1	I trifida v3 Chr01 27,238,168	Ibat.Brg.01B_G033790.1	35227812	56.5	hypothetical protein
Dry Matter	DM1	I trifida v3 Chr01 27,238,168	Ibat.Brg.01B_G033930.1	35344362	60.1	conserved hypothetical protein
Dry Matter	DM1	I trifida v3 Chr01 27,238,168	Ibat.Brg.01B_G033780.1	35220162	64.1	xyloglucan endotransglucosylase/hydrolase
Dry Matter	DM1	I trifida v3 Chr01 27,238,168	Ibat.Brg.01B_G033770.1	35213104	71.2	monogalactosyl diacylglycerol synthase
Dry Matter	DM1	I trifida v3 Chr01 27,238,168	Ibat.Brg.01B_G033940.1	35356263	72	conserved hypothetical protein
Dry Matter	DM1	I trifida v3 Chr01 27,238,168	Ibat.Brg.01B_G033760.1	35207207	77.1	Pentatricopeptide repeat (PPR) superfamily protein
Dry Matter	DM1	I trifida v3 Chr01 27,238,168	Ibat.Brg.01B_G033950.1	35363635	79.3	Ribosomal L18p/L5e family protein
Dry Matter	DM1	I trifida v3 Chr01 27,238,168	Ibat.Brg.01B_G033960.1	35367953	83.6	HXXXD-type acyl-transferase family protein
Dry Matter	DM1	I trifida v3 Chr01 27,238,168	Ibat.Brg.01B_G033750.1	35199863	84.4	Zinc-binding ribosomal protein family protein
Dry Matter	DM1	I trifida v3 Chr01 27,238,168	Ibat.Brg.01B_G033740.1	35198735	85.6	conserved hypothetical protein
Dry Matter	DM1	I trifida v3 Chr01 27,238,168	Ibat.Brg.01B_G033970.1	35376036	91.7	Ribosomal L27e protein family
Dry Matter	DM1	I trifida v3 Chr01 27,238,168	Ibat.Brg.01B_G033980.1	35378056	93.8	hypothetical protein
Dry Matter	DM1	I trifida v3 Chr01 27,238,168	Ibat.Brg.01B_G033990.1	35383021	98.7	enzyme binding;tetrapyrrole binding
Dry Matter	DM1	I trifida v3 Chr01 27,238,168	Ibat.Brg.01B_G033730.1	35183703	100.6	Transcription factor IIIC, subunit
Dry Matter	DM1	I trifida v3 Chr01 27,238,168	Ibat.Brg.01B_G034000.1	35388387	104.9	crinkly4
Dry Matter	DM1	I trifida v3 Chr01 27,238,168	Ibat.Brg.01F_G025380.1	22017481	0	Protein of unknown function (DUF_B2219) domain containing protein
Dry Matter	DM1	I trifida v3 Chr01 27,238,168	Ibat.Brg.01F_G025370.1	22017481	3.1	Protein of unknown function (DUF_B2219) domain containing protein
Dry Matter	DM1	I trifida v3 Chr01 27,238,168	Ibat.Brg.01F_G025360.1	22014740	5.8	hypothetical protein
Dry Matter	DM1	I trifida v3 Chr01 27,238,168	Ibat.Brg.01F_G025350.1	22011752	8.8	serine hydroxymethyltransferase
Dry Matter	DM1	I trifida v3 Chr01 27,238,168	Ibat.Brg.01F_G025340.1	22008726	11.9	Pentatricopeptide repeat (PPR) superfamily protein
Dry Matter	DM1	I trifida v3 Chr01 27,238,168	Ibat.Brg.01F_G025330.1	21986385	34.2	Transducin/WD40 repeat-like superfamily protein
Dry Matter	DM1	I trifida v3 Chr01 27,238,168	Ibat.Brg.01F_G025320.1	21983047	37.5	hypothetical protein
Dry Matter	DM1	I trifida v3 Chr01 27,238,168	Ibat.Brg.01F_G025310.1	21977909	42.7	hypothetical protein
Dry Matter	DM1	I trifida v3 Chr01 27,238,168	Ibat.Brg.01F_G025300.1	21973965	46.6	Protein of unknown function (DUF803)
Dry Matter	DM1	I trifida v3 Chr01 27,238,168	Ibat.Brg.01F_G025290.1	21969850	50.7	conserved hypothetical protein
Dry Matter	DM1	I trifida v3 Chr01 27,238,168	Ibat.Brg.01F_G025280.1	21954621	66	hypothetical protein
Dry Matter	DM1	I trifida v3 Chr01 27,238,168	Ibat.Brg.01F_G025270.1	21951405	69.2	hypothetical protein
Dry Matter	DM1	I trifida v3 Chr01 27,238,168	Ibat.Brg.01F_G025260.1	21941708	78.9	UDP-D-glucuronate 4-epimerase
Dry Matter	DM1	I trifida v3 Chr01 27,238,168	Ibat.Brg.01F_G025250.1	21932833	87.8	Werner syndrome-like exonuclease
Dry Matter	DM1	I trifida v3 Chr01 27,238,168	Ibat.Brg.01F_G025240.1	21929310	91.3	spliceosome protein-related
Dry Matter	DM1	I trifida v3 Chr01 27,238,168	Ibat.Brg.01F_G025230.1	21924436	96.1	Werner syndrome-like exonuclease
Dry Matter	DM1	I trifida v3 Chr01 27,238,168	Ibat.Brg.01F_G025390.1	22039127	18.5	Leucine-rich repeat protein kinase family protein
Dry Matter	DM1	I trifida v3 Chr01 27,238,168	Ibat.Brg.01F_G025400.1	22061940	41.4	SH3 domain-containing protein
Dry Matter	DM1	I trifida v3 Chr01 27,238,168	Ibat.Brg.01F_G025410.1	22077740	57.2	DNA repair-recombination protein (RAD50)
Dry Matter	DM1	I trifida v3 Chr01 27,238,168	Ibat.Brg.01F_G025420.1	22083826	63.2	DNA repair-recombination protein (RAD50)
Dry Matter	DM1	I trifida v3 Chr01 27,238,168	Ibat.Brg.01F_G025430.1	22086566	66	Werner syndrome-like exonuclease
Dry Matter	DM1	I trifida v3 Chr01 27,238,168	Ibat.Brg.01F_G025440.1	22091433	70.9	spliceosome protein-related
Dry Matter	DM1	I trifida v3 Chr01 27,238,168	Ibat.Brg.01F_G025450.1	22094820	74.2	Werner syndrome-like exonuclease
Dry Matter	DM1	I trifida v3 Chr01 27,238,168	Ibat.Brg.01F_G025460.1	22106146	85.6	hypothetical protein
Dry Matter	DM1	I trifida v3 Chr01 27,238,168	Ibat.Brg.01F_G025470.1	22110130	89.5	UDP-D-glucuronate 4-epimerase
Dry Matter	DM1	I trifida v3 Chr01 27,238,168	Ibat.Brg.01F_G025480.1	22120086	99.5	hypothetical protein
Dry Matter	DM1	I trifida v3 Chr01 27,238,168	Ibat.Brg.01F_G025490.1	22131679	111.1	conserved hypothetical protein
Dry Matter	DM2	I trifida v3 Chr02 23,017,613	Ibat.Brg.02A_G022310.1	26272460	0.2	hypothetical protein
Dry Matter	DM2	I trifida v3 Chr02 23,017,613	Ibat.Brg.02A_G022300.1	26259719	12.6	cyclic nucleotide gated channel
Dry Matter	DM2	I trifida v3 Chr02 23,017,613	Ibat.Brg.02A_G022290.1	26249408	22.9	hypothetical protein
Dry Matter	DM2	I trifida v3 Chr02 23,017,613	Ibat.Brg.02A_G022320.1	26298279	26	multidrug resistance-associated protein
Dry Matter	DM2	I trifida v3 Chr02 23,017,613	Ibat.Brg.02A_G022280.1	26245549	26.7	hypothetical protein
Dry Matter	DM2	I trifida v3 Chr02 23,017,613	Ibat.Brg.02A_G022270.1	26229268	43	hypothetical protein
Dry Matter	DM2	I trifida v3 Chr02 23,017,613	Ibat.Brg.02A_G022260.1	26228813	43.5	hypothetical protein
Dry Matter	DM2	I trifida v3 Chr02 23,017,613	Ibat.Brg.02A_G022330.1	26316062	43.8	hypothetical protein
Dry Matter	DM2	I trifida v3 Chr02 23,017,613	Ibat.Brg.02A_G022250.1	26219720	52.6	cyclic nucleotide gated channel
Dry Matter	DM2	I trifida v3 Chr02 23,017,613	Ibat.Brg.02A_G022340.1	26338100	65.8	phospholipid N-methyltransferase
Dry Matter	DM2	I trifida v3 Chr02 23,017,613	Ibat.Brg.02A_G022350.1	26343354	71.1	hypothetical protein
Dry Matter	DM2	I trifida v3 Chr02 23,017,613	Ibat.Brg.02A_G022360.1	26344949	72.7	hypothetical protein
Dry Matter	DM2	I trifida v3 Chr02 23,017,613	Ibat.Brg.02A_G022370.1	26351559	79.3	DNA glycosylase superfamily protein
Dry Matter	DM2	I trifida v3 Chr02 23,017,613	Ibat.Brg.02A_G022380.1	26358670	86.4	WRKY DNA-binding protein
Dry Matter	DM2	I trifida v3 Chr02 23,017,613	Ibat.Brg.02A_G022240.1	26172600	99.7	cyclic nucleotide gated channel
Dry Matter	DM2	I trifida v3 Chr02 23,017,613	Ibat.Brg.02A_G022390.1	26385958	113.7	hypothetical protein
Dry Matter	DM2	I trifida v3 Chr02 23,017,613	Ibat.Brg.02B_G028200.1	30853668	8.6	cyclic nucleotide gated channel
Dry Matter	DM2	I trifida v3 Chr02 23,017,613	Ibat.Brg.02B_G028210.1	30889743	27.5	multidrug resistance-associated protein
Dry Matter	DM2	I trifida v3 Chr02 23,017,613	Ibat.Brg.02B_G028190.1	30830184	32	hypothetical protein
Dry Matter	DM2	I trifida v3 Chr02 23,017,613	Ibat.Brg.02B_G028220.1	30907997	45.8	hypothetical protein
Dry Matter	DM2	I trifida v3 Chr02 23,017,613	Ibat.Brg.02B_G028230.1	30910019	47.8	hypothetical protein
Dry Matter	DM2	I trifida v3 Chr02 23,017,613	Ibat.Brg.02B_G028180.1	30811078	51.1	cyclic nucleotide gated channel
Dry Matter	DM2	I trifida v3 Chr02 23,017,613	Ibat.Brg.02B_G028240.1	30915059	52.8	phospholipid N-methyltransferase
Dry Matter	DM2	I trifida v3 Chr02 23,017,613	Ibat.Brg.02B_G028250.1	30922767	60.5	glycosyltransferase
Dry Matter	DM2	I trifida v3 Chr02 23,017,613	Ibat.Brg.02B_G028260.1	30924913	62.7	DNA glycosylase superfamily protein
Dry Matter	DM2	I trifida v3 Chr02 23,017,613	Ibat.Brg.02B_G028270.1	30933732	71.5	WRKY DNA-binding protein
Dry Matter	DM2	I trifida v3 Chr02 23,017,613	Ibat.Brg.02B_G028170.1	30789046	73.3	hypothetical protein
Dry Matter	DM2	I trifida v3 Chr02 23,017,613	Ibat.Brg.02B_G028160.1	30783267	79	hypothetical protein
Dry Matter	DM2	I trifida v3 Chr02 23,017,613	Ibat.Brg.02B_G028150.1	30766438	95.8	cyclic nucleotide gated channel
Dry Matter	DM2	I trifida v3 Chr02 23,017,613	Ibat.Brg.02B_G028280.1	30959190	97	hypothetical protein
Dry Matter	DM2	I trifida v3 Chr02 23,017,613	Ibat.Brg.02B_G028140.1	30751226	111	magnesium transporter
Dry Matter	DM2	I trifida v3 Chr02 23,017,613	Ibat.Brg.02C_G026590.1	29909948	8.455	cyclic nucleotide gated channel
Dry Matter	DM2	I trifida v3 Chr02 23,017,613	Ibat.Brg.02C_G026600.1	29940788	22.385	hypothetical protein
Dry Matter	DM2	I trifida v3 Chr02 23,017,613	Ibat.Brg.02C_G026610.1	29951718	33.315	hypothetical protein
Dry Matter	DM2	I trifida v3 Chr02 23,017,613	Ibat.Brg.02C_G026620.1	29968283	49.88	multidrug resistance-associated protein
Dry Matter	DM2	I trifida v3 Chr02 23,017,613	Ibat.Brg.02C_G026630.1	29985713	67.31	hypothetical protein
Dry Matter	DM2	I trifida v3 Chr02 23,017,613	Ibat.Brg.02C_G026640.1	29992775	74.372	phospholipid N-methyltransferase
Dry Matter	DM2	I trifida v3 Chr02 23,017,613	Ibat.Brg.02C_G026650.1	30000278	81.875	DNA glycosylase superfamily protein
Dry Matter	DM2	I trifida v3 Chr02 23,017,613	Ibat.Brg.02C_G026660.1	30008288	89.885	WRKY DNA-binding protein
Dry Matter	DM2	I trifida v3 Chr02 23,017,613	Ibat.Brg.02C_G026580.1	29879992	38.411	cyclic nucleotide gated channel
Dry Matter	DM2	I trifida v3 Chr02 23,017,613	Ibat.Brg.02C_G026570.1	29871167	47.236	hypothetical protein
Dry Matter	DM2	I trifida v3 Chr02 23,017,613	Ibat.Brg.02C_G026560.1	29864648	53.755	cyclic nucleotide gated channel
Dry Matter	DM2	I trifida v3 Chr02 23,017,613	Ibat.Brg.02C_G026550.1	29831914	86.489	cyclic nucleotide gated channel
Dry Matter	DM2	I trifida v3 Chr02 23,017,613	Ibat.Brg.02C_G026540.1	29815945	102.458	magnesium transporter
Dry Matter	DM2	I trifida v3 Chr02 23,017,613	Ibat.Brg.02E_G024480.1	25090127	0.181	hypothetical protein
Dry Matter	DM2	I trifida v3 Chr02 23,017,613	Ibat.Brg.02E_G024490.1	25121924	31.978	multidrug resistance-associated protein
Dry Matter	DM2	I trifida v3 Chr02 23,017,613	Ibat.Brg.02E_G024500.1	25140706	50.76	hypothetical protein
Dry Matter	DM2	I trifida v3 Chr02 23,017,613	Ibat.Brg.02E_G024510.1	25159107	69.161	phospholipid N-methyltransferase
Dry Matter	DM2	I trifida v3 Chr02 23,017,613	Ibat.Brg.02E_G024520.1	25164191	74.245	hypothetical protein
Dry Matter	DM2	I trifida v3 Chr02 23,017,613	Ibat.Brg.02E_G024530.1	25163606	73.66	glycosyltransferase
Dry Matter	DM2	I trifida v3 Chr02 23,017,613	Ibat.Brg.02E_G024540.1	25166151	76.205	DNA glycosylase superfamily protein
Dry Matter	DM2	I trifida v3 Chr02 23,017,613	Ibat.Brg.02E_G024550.1	25174388	84.442	WRKY DNA-binding protein
Dry Matter	DM2	I trifida v3 Chr02 23,017,613	Ibat.Brg.02E_G024560.1	25172284	82.338	hypothetical protein
Dry Matter	DM2	I trifida v3 Chr02 23,017,613	Ibat.Brg.02E_G024470.1	25081493	8.453	cyclic nucleotide gated channel
Dry Matter	DM2	I trifida v3 Chr02 23,017,613	Ibat.Brg.02E_G024460.1	25060801	29.145	hypothetical protein
Dry Matter	DM2	I trifida v3 Chr02 23,017,613	Ibat.Brg.02E_G024450.1	25049666	40.28	hypothetical protein
Dry Matter	DM2	I trifida v3 Chr02 23,017,613	Ibat.Brg.02E_G024440.1	25027611	62.335	cyclic nucleotide gated channel
Dry Matter	DM2	I trifida v3 Chr02 23,017,613	Ibat.Brg.02E_G024430.1	24998767	91.179	cyclic nucleotide gated channel
Dry Matter	DM2	I trifida v3 Chr02 23,017,613	Ibat.Brg.02E_G024420.1	24983724	106.222	magnesium transporter
Dry Matter	DM2	I trifida v3 Chr02 23,017,613	Ibat.Brg.02F_G026700.1	26944709	8.452	cyclic nucleotide gated channel
Dry Matter	DM2	I trifida v3 Chr02 23,017,613	Ibat.Brg.02F_G026710.1	26975425	22.264	hypothetical protein
Dry Matter	DM2	I trifida v3 Chr02 23,017,613	Ibat.Brg.02F_G026720.1	26981233	28.072	hypothetical protein
Dry Matter	DM2	I trifida v3 Chr02 23,017,613	Ibat.Brg.02F_G026730.1	27005080	51.919	multidrug resistance-associated protein
Dry Matter	DM2	I trifida v3 Chr02 23,017,613	Ibat.Brg.02F_G026740.1	27012688	59.527	multidrug resistance-associated protein
Dry Matter	DM2	I trifida v3 Chr02 23,017,613	Ibat.Brg.02F_G026750.1	27028389	75.228	hypothetical protein
Dry Matter	DM2	I trifida v3 Chr02 23,017,613	Ibat.Brg.02F_G026760.1	27034677	81.516	phospholipid N-methyltransferase
Dry Matter	DM2	I trifida v3 Chr02 23,017,613	Ibat.Brg.02F_G026770.1	27053317	100.156	hypothetical protein
Dry Matter	DM2	I trifida v3 Chr02 23,017,613	Ibat.Brg.02F_G026690.1	26935680	17.481	hypothetical protein
Dry Matter	DM2	I trifida v3 Chr02 23,017,613	Ibat.Brg.02F_G026680.1	26926532	26.629	hypothetical protein
Dry Matter	DM2	I trifida v3 Chr02 23,017,613	Ibat.Brg.02F_G026670.1	26915226	37.935	hypothetical protein
Dry Matter	DM2	I trifida v3 Chr02 23,017,613	Ibat.Brg.02F_G026660.1	26914771	38.39	hypothetical protein
Dry Matter	DM2	I trifida v3 Chr02 23,017,613	Ibat.Brg.02F_G026650.1	26897208	55.953	cyclic nucleotide gated channel
Dry Matter	DM2	I trifida v3 Chr02 23,017,613	Ibat.Brg.02F_G026640.1	26869940	83.221	cyclic nucleotide gated channel
Dry Matter	DM2	I trifida v3 Chr02 23,017,613	Ibat.Brg.02F_G026630.1	26858568	94.593	hypothetical protein
Dry Matter	DM2	I trifida v3 Chr02 23,017,613	Ibat.Brg.02F_G026620.1	26848583	104.578	magnesium transporter
Dry Matter	DM3*	I trifida v3 Chr03 18,888,440	Ibat.Brg.03A_G026330.1	28085362	in intron	Eukaryotic protein of unknown function (DUF914)
Dry Matter	DM3*	I trifida v3 Chr03 18,888,440	Ibat.Brg.03A_G026320.1	28082398	8.198	Eukaryotic protein of unknown function (DUF914)
Dry Matter	DM3*	I trifida v3 Chr03 18,888,440	Ibat.Brg.03A_G026340.1	28099798	9.202	villin
Dry Matter	DM3*	I trifida v3 Chr03 18,888,440	Ibat.Brg.03A_G026310.1	28078430	12.166	Eukaryotic protein of unknown function (DUF914)
Dry Matter	DM3*	I trifida v3 Chr03 18,888,440	Ibat.Brg.03A_G026350.1	28112620	22.024	Probable auxin efflux carrier component
Dry Matter	DM3*	I trifida v3 Chr03 18,888,440	Ibat.Brg.03A_G026360.1	28113631	23.035	Auxin efflux carrier family protein
Dry Matter	DM3*	I trifida v3 Chr03 18,888,440	Ibat.Brg.03A_G026370.1	28122283	31.687	Auxin efflux carrier family protein
Dry Matter	DM3*	I trifida v3 Chr03 18,888,440	Ibat.Brg.03A_G026300.1	28046942	43.654	autoinhibited Ca(2+)-ATPase
Dry Matter	DM3*	I trifida v3 Chr03 18,888,440	Ibat.Brg.03A_G026380.1	28136450	45.854	Nucleotide/sugar transporter family protein
Dry Matter	DM3*	I trifida v3 Chr03 18,888,440	Ibat.Brg.03A_G026290.1	28043870	46.726	hypothetical protein
Dry Matter	DM3*	I trifida v3 Chr03 18,888,440	Ibat.Brg.03A_G026390.1	28142777	52.181	villin
Dry Matter	DM3*	I trifida v3 Chr03 18,888,440	Ibat.Brg.03A_G026280.1	28027182	63.414	acyl-CoA oxidase
Dry Matter	DM3*	I trifida v3 Chr03 18,888,440	Ibat.Brg.03A_G026400.1	28157928	67.332	hypothetical protein
Dry Matter	DM3*	I trifida v3 Chr03 18,888,440	Ibat.Brg.03A_G026270.1	28021617	68.979	Protein of unknown function (DUF607)
Dry Matter	DM3*	I trifida v3 Chr03 18,888,440	Ibat.Brg.03A_G026410.1	28162552	71.956	hypothetical protein
Dry Matter	DM3*	I trifida v3 Chr03 18,888,440	Ibat.Brg.03A_G026260.1	28014940	75.656	3'-5'-exoribonuclease family protein
Dry Matter	DM3*	I trifida v3 Chr03 18,888,440	Ibat.Brg.03A_G026420.1	28170907	80.311	Galactose oxidase/kelch repeat superfamily protein
Dry Matter	DM3*	I trifida v3 Chr03 18,888,440	Ibat.Brg.03A_G026250.1	28007376	83.22	hypothetical protein
Dry Matter	DM3*	I trifida v3 Chr03 18,888,440	Ibat.Brg.03A_G026430.2	28174398	83.802	tRNA-methyltransferase O domain containing protein
Dry Matter	DM3*	I trifida v3 Chr03 18,888,440	Ibat.Brg.03A_G026430.1	28175892	85.296	conserved hypothetical protein
Dry Matter	DM3*	I trifida v3 Chr03 18,888,440	Ibat.Brg.03A_G026240.1	27996523	94.073	Tetratricopeptide repeat (TPR)-like superfamily protein
Dry Matter	DM3*	I trifida v3 Chr03 18,888,440	Ibat.Brg.03A_G026440.1	28186464	95.868	H(+)-ATPase
Dry Matter	DM3*	I trifida v3 Chr03 18,888,440	Ibat.Brg.03A_G026230.1	27987583	103.013	conserved hypothetical protein
Dry Matter	DM3*	I trifida v3 Chr03 18,888,440	Ibat.Brg.03B_G024800.1	23957883	in intron	Eukaryotic protein of unknown function (DUF914)
Dry Matter	DM3*	I trifida v3 Chr03 18,888,440	Ibat.Brg.03B_G024810.1	23967917	10.874	villin
Dry Matter	DM3*	I trifida v3 Chr03 18,888,440	Ibat.Brg.03B_G024790.1	23941928	15.115	Eukaryotic protein of unknown function (DUF914)
Dry Matter	DM3*	I trifida v3 Chr03 18,888,440	Ibat.Brg.03B_G024820.1	23978541	21.498	Galactose oxidase/kelch repeat superfamily protein
Dry Matter	DM3*	I trifida v3 Chr03 18,888,440	Ibat.Brg.03B_G024830.1	23995884	38.841	H(+)-ATPase
Dry Matter	DM3*	I trifida v3 Chr03 18,888,440	Ibat.Brg.03B_G024780.1	23909396	47.647	autoinhibited Ca(2+)-ATPase
Dry Matter	DM3*	I trifida v3 Chr03 18,888,440	Ibat.Brg.03B_G024840.1	24008968	51.925	conserved hypothetical protein
Dry Matter	DM3*	I trifida v3 Chr03 18,888,440	Ibat.Brg.03B_G024770.1	23891622	65.421	acyl-CoA oxidase
Dry Matter	DM3*	I trifida v3 Chr03 18,888,440	Ibat.Brg.03B_G024760.1	23886218	70.825	Protein of unknown function (DUF607)
Dry Matter	DM3*	I trifida v3 Chr03 18,888,440	Ibat.Brg.03B_G024850.1	24039861	82.818	hypothetical protein
Dry Matter	DM3*	I trifida v3 Chr03 18,888,440	Ibat.Brg.03B_G024750.1	23872150	84.893	3'-5'-exoribonuclease family protein
Dry Matter	DM3*	I trifida v3 Chr03 18,888,440	Ibat.Brg.03B_G024860.1	24043839	86.796	TRICHOME BIREFRINGENCE-LIKE
Dry Matter	DM3*	I trifida v3 Chr03 18,888,440	Ibat.Brg.03B_G024740.1	23869183	87.86	Tetratricopeptide repeat (TPR)-like superfamily protein
Dry Matter	DM3*	I trifida v3 Chr03 18,888,440	Ibat.Brg.03B_G024730.1	23860061	96.982	conserved hypothetical protein
Dry Matter	DM3*	I trifida v3 Chr03 18,888,440	Ibat.Brg.03B_G024870.1	24054510	97.467	Nucleotide/sugar transporter family protein
Dry Matter	DM3*	I trifida v3 Chr03 18,888,440	Ibat.Brg.03C_G022280.1	26653797	in intron	Eukaryotic protein of unknown function (DUF914)
Dry Matter	DM3*	I trifida v3 Chr03 18,888,440	Ibat.Brg.03C_G022270.1	26647918	9.862	Eukaryotic protein of unknown function (DUF914)
Dry Matter	DM3*	I trifida v3 Chr03 18,888,440	Ibat.Brg.03C_G022260.1	26641949	15.831	Ulp1 protease family, C-terminal catalytic domain containing protein
Dry Matter	DM3*	I trifida v3 Chr03 18,888,440	Ibat.Brg.03C_G022250.1	26639912	17.868	hypothetical protein
Dry Matter	DM3*	I trifida v3 Chr03 18,888,440	Ibat.Brg.03C_G022290.1	26682266	24.486	villin
Dry Matter	DM3*	I trifida v3 Chr03 18,888,440	Ibat.Brg.03C_G022240.1	26616509	41.271	autoinhibited Ca(2+)-ATPase
Dry Matter	DM3*	I trifida v3 Chr03 18,888,440	Ibat.Brg.03C_G022300.1	26701709	43.929	Galactose oxidase/kelch repeat superfamily protein
Dry Matter	DM3*	I trifida v3 Chr03 18,888,440	Ibat.Brg.03C_G022230.1	26605722	52.058	autoinhibited Ca(2+)-ATPase
Dry Matter	DM3*	I trifida v3 Chr03 18,888,440	Ibat.Brg.03C_G022310.1	26709852	52.072	Tetratricopeptide repeat (TPR)-like superfamily protein
Dry Matter	DM3*	I trifida v3 Chr03 18,888,440	Ibat.Brg.03C_G022220.1	26598397	59.383	acyl-CoA oxidase
Dry Matter	DM3*	I trifida v3 Chr03 18,888,440	Ibat.Brg.03C_G022320.1	26717463	59.683	plant intracellular ras group-related LRR
Dry Matter	DM3*	I trifida v3 Chr03 18,888,440	Ibat.Brg.03C_G022210.1	26590821	66.959	Protein of unknown function (DUF607)
Dry Matter	DM3*	I trifida v3 Chr03 18,888,440	Ibat.Brg.03C_G022330.1	26728014	70.234	Vps51/Vps67 family (components of vesicular transport) protein
Dry Matter	DM3*	I trifida v3 Chr03 18,888,440	Ibat.Brg.03C_G022200.1	26584625	73.155	3'-5'-exoribonuclease family protein
Dry Matter	DM3*	I trifida v3 Chr03 18,888,440	Ibat.Brg.03C_G022190.1	26581976	75.804	Tetratricopeptide repeat (TPR)-like superfamily protein
Dry Matter	DM3*	I trifida v3 Chr03 18,888,440	Ibat.Brg.03C_G022340.1	26740960	83.18	hydroxyproline-rich glycoprotein family protein
Dry Matter	DM3*	I trifida v3 Chr03 18,888,440	Ibat.Brg.03C_G022180.1	26573162	84.618	conserved hypothetical protein
Dry Matter	DM3*	I trifida v3 Chr03 18,888,440	Ibat.Brg.03C_G022350.1	26744931	87.151	tRNA-methyltransferase O domain containing protein
Dry Matter	DM3*	I trifida v3 Chr03 18,888,440	Ibat.Brg.03C_G022170.1	26555562	102.218	S-adenosyl-L-methionine-dependent methyltransferases superfamily protein
Dry Matter	DM3*	I trifida v3 Chr03 18,888,440	Ibat.Brg.03C_G022360.1	26761929	104.149	H(+)-ATPase
Dry Matter	DM3*	I trifida v3 Chr03 18,888,440	Ibat.Brg.03D_G014090.1	14322775	1.114	H(+)-ATPase
Dry Matter	DM3*	I trifida v3 Chr03 18,888,440	Ibat.Brg.03D_G014080.1	14310751	10.91	Protein kinase superfamily protein
Dry Matter	DM3*	I trifida v3 Chr03 18,888,440	Ibat.Brg.03D_G014100.1	14336502	14.841	tRNA-methyltransferase O domain containing protein
Dry Matter	DM3*	I trifida v3 Chr03 18,888,440	Ibat.Brg.03D_G014110.1	14340766	19.105	hydroxyproline-rich glycoprotein family protein
Dry Matter	DM3*	I trifida v3 Chr03 18,888,440	Ibat.Brg.03D_G014120.1	14352123	30.462	Vps51/Vps67 family (components of vesicular transport) protein
Dry Matter	DM3*	I trifida v3 Chr03 18,888,440	Ibat.Brg.03D_G014070.1	14289160	32.501	NAD(P)-binding Rossmann-fold superfamily protein
Dry Matter	DM3*	I trifida v3 Chr03 18,888,440	Ibat.Brg.03D_G014060.1	14287084	34.577	SKP1-like
Dry Matter	DM3*	I trifida v3 Chr03 18,888,440	Ibat.Brg.03D_G014130.1	14363761	42.1	plant intracellular ras group-related LRR
Dry Matter	DM3*	I trifida v3 Chr03 18,888,440	Ibat.Brg.03D_G014050.1	14278564	43.097	conserved hypothetical protein
Dry Matter	DM3*	I trifida v3 Chr03 18,888,440	Ibat.Brg.03D_G014140.1	14368124	46.463	Tetratricopeptide repeat (TPR)-like superfamily protein
Dry Matter	DM3*	I trifida v3 Chr03 18,888,440	Ibat.Brg.03D_G014040.1	14267291	54.37	hypothetical protein
Dry Matter	DM3*	I trifida v3 Chr03 18,888,440	Ibat.Brg.03D_G014150.1	14376251	54.59	Galactose oxidase/kelch repeat superfamily protein
Dry Matter	DM3*	I trifida v3 Chr03 18,888,440	Ibat.Brg.03D_G014160.1	14387825	66.164	hypothetical protein
Dry Matter	DM3*	I trifida v3 Chr03 18,888,440	Ibat.Brg.03D_G014030.1	14249213	72.448	C2H2-like zinc finger protein
Dry Matter	DM3*	I trifida v3 Chr03 18,888,440	Ibat.Brg.03D_G014170.1	14407746	86.085	villin
Dry Matter	DM3*	I trifida v3 Chr03 18,888,440	Ibat.Brg.03D_G014020.1	14235291	86.37	hypothetical protein
Dry Matter	DM3*	I trifida v3 Chr03 18,888,440	Ibat.Brg.03D_G014000.1	14233709	87.952	Leucine-rich repeat protein kinase family protein
Dry Matter	DM3*	I trifida v3 Chr03 18,888,440	Ibat.Brg.03D_G014010.1	14233612	88.049	hypothetical protein
Dry Matter	DM3*	I trifida v3 Chr03 18,888,440	Ibat.Brg.03D_G013990.1	14227891	93.77	myosin heavy chain-related
Dry Matter	DM3*	I trifida v3 Chr03 18,888,440	Ibat.Brg.03D_G014180.1	14415444	93.783	Auxin efflux carrier family protein
Dry Matter	DM3*	I trifida v3 Chr03 18,888,440	Ibat.Brg.03D_G013980.1	14224354	97.307	Protein kinase superfamily protein
Dry Matter	DM3*	I trifida v3 Chr03 18,888,440	Ibat.Brg.03D_G013970.1	14223229	98.432	receptor serine/threonine kinase, putative
Dry Matter	DM3*	I trifida v3 Chr03 18,888,440	Ibat.Brg.03D_G014190.1	14430378	108.717	Auxin efflux carrier family protein
Dry Matter	DM3*	I trifida v3 Chr03 18,888,440	Ibat.Brg.03E_G012960.1	15951295	0	Eukaryotic protein of unknown function (DUF914)
Dry Matter	DM3*	I trifida v3 Chr03 18,888,440	Ibat.Brg.03E_G012970.1	15958842	8.671	villin
Dry Matter	DM3*	I trifida v3 Chr03 18,888,440	Ibat.Brg.03E_G012980.1	15971361	21.19	villin
Dry Matter	DM3*	I trifida v3 Chr03 18,888,440	Ibat.Brg.03E_G012990.1	15984698	34.527	Galactose oxidase/kelch repeat superfamily protein
Dry Matter	DM3*	I trifida v3 Chr03 18,888,440	Ibat.Brg.03E_G012950.1	15914393	35.778	autoinhibited Ca(2+)-ATPase
Dry Matter	DM3*	I trifida v3 Chr03 18,888,440	Ibat.Brg.03E_G013000.1	15992827	42.656	Tetratricopeptide repeat (TPR)-like superfamily protein
Dry Matter	DM3*	I trifida v3 Chr03 18,888,440	Ibat.Brg.03E_G012940.1	15903849	46.322	acyl-CoA oxidase
Dry Matter	DM3*	I trifida v3 Chr03 18,888,440	Ibat.Brg.03E_G012930.1	15898428	51.743	Protein of unknown function (DUF607)
Dry Matter	DM3*	I trifida v3 Chr03 18,888,440	Ibat.Brg.03E_G013010.1	16001916	51.745	plant intracellular ras group-related LRR
Dry Matter	DM3*	I trifida v3 Chr03 18,888,440	Ibat.Brg.03E_G012920.1	15892179	57.992	3'-5'-exoribonuclease family protein
Dry Matter	DM3*	I trifida v3 Chr03 18,888,440	Ibat.Brg.03E_G012910.1	15889177	60.994	Tetratricopeptide repeat (TPR)-like superfamily protein
Dry Matter	DM3*	I trifida v3 Chr03 18,888,440	Ibat.Brg.03E_G013020.1	16011910	61.739	Vps51/Vps67 family (components of vesicular transport) protein
Dry Matter	DM3*	I trifida v3 Chr03 18,888,440	Ibat.Brg.03E_G012900.1	15884165	66.006	hypothetical protein
Dry Matter	DM3*	I trifida v3 Chr03 18,888,440	Ibat.Brg.03E_G012890.1	15878971	71.2	conserved hypothetical protein
Dry Matter	DM3*	I trifida v3 Chr03 18,888,440	Ibat.Brg.03E_G013030.1	16026380	76.209	hydroxyproline-rich glycoprotein family protein
Dry Matter	DM3*	I trifida v3 Chr03 18,888,440	Ibat.Brg.03E_G013040.1	16030400	80.229	tRNA-methyltransferase O domain containing protein
Dry Matter	DM3*	I trifida v3 Chr03 18,888,440	Ibat.Brg.03E_G012880.1	15861418	88.753	S-adenosyl-L-methionine-dependent methyltransferases superfamily protein
Dry Matter	DM3*	I trifida v3 Chr03 18,888,440	Ibat.Brg.03E_G012870.1	15858946	91.225	hypothetical protein
Dry Matter	DM3*	I trifida v3 Chr03 18,888,440	Ibat.Brg.03E_G012860.1	15855784	94.387	hypothetical protein
Dry Matter	DM3*	I trifida v3 Chr03 18,888,440	Ibat.Brg.03E_G013050.1	16045525	95.354	H(+)-ATPase
Dry Matter	DM3*	I trifida v3 Chr03 18,888,440	Ibat.Brg.03E_G012850.1	15851863	98.308	senescence-associated gene
Dry Matter	DM3*	I trifida v3 Chr03 18,888,440	Ibat.Brg.03E_G012840.1	15846020	104.151	CAP (Cysteine-rich secretory proteins, Antigen 5, and Pathogenesis-related 1 protein) superfamily protein
Dry Matter	DM3*	I trifida v3 Chr03 18,888,440	Ibat.Brg.03F_G024630.1	27625709	0 intron	Eukaryotic protein of unknown function (DUF914)
Dry Matter	DM3*	I trifida v3 Chr03 18,888,440	Ibat.Brg.03F_G024640.1	27640409	15.885	villin
Dry Matter	DM3*	I trifida v3 Chr03 18,888,440	Ibat.Brg.03F_G024620.1	27585648	38.876	autoinhibited Ca(2+)-ATPase
Dry Matter	DM3*	I trifida v3 Chr03 18,888,440	Ibat.Brg.03F_G024650.1	27663401	38.877	Galactose oxidase/kelch repeat superfamily protein
Dry Matter	DM3*	I trifida v3 Chr03 18,888,440	Ibat.Brg.03F_G024610.1	27580690	43.834	membrane steroid binding protein
Dry Matter	DM3*	I trifida v3 Chr03 18,888,440	Ibat.Brg.03F_G024600.1	27579501	45.023	hypothetical protein
Dry Matter	DM3*	I trifida v3 Chr03 18,888,440	Ibat.Brg.03F_G024660.1	27671543	47.019	Tetratricopeptide repeat (TPR)-like superfamily protein
Dry Matter	DM3*	I trifida v3 Chr03 18,888,440	Ibat.Brg.03F_G024590.1	27570176	54.348	acyl-CoA oxidase
Dry Matter	DM3*	I trifida v3 Chr03 18,888,440	Ibat.Brg.03F_G024670.1	27680393	55.869	plant intracellular ras group-related LRR
Dry Matter	DM3*	I trifida v3 Chr03 18,888,440	Ibat.Brg.03F_G024580.1	27564741	59.783	Protein of unknown function (DUF607)
Dry Matter	DM3*	I trifida v3 Chr03 18,888,440	Ibat.Brg.03F_G024680.1	27689699	65.175	Vps51/Vps67 family (components of vesicular transport) protein
Dry Matter	DM3*	I trifida v3 Chr03 18,888,440	Ibat.Brg.03F_G024570.1	27558696	65.828	3'-5'-exoribonuclease family protein
Dry Matter	DM3*	I trifida v3 Chr03 18,888,440	Ibat.Brg.03F_G024560.1	27555470	69.054	Tetratricopeptide repeat (TPR)-like superfamily protein
Dry Matter	DM3*	I trifida v3 Chr03 18,888,440	Ibat.Brg.03F_G024690.1	27700823	76.299	hydroxyproline-rich glycoprotein family protein
Dry Matter	DM3*	I trifida v3 Chr03 18,888,440	Ibat.Brg.03F_G024550.1	27546475	78.049	conserved hypothetical protein
Dry Matter	DM3*	I trifida v3 Chr03 18,888,440	Ibat.Brg.03F_G024700.1	27704963	80.439	tRNA-methyltransferase O domain containing protein
Dry Matter	DM3*	I trifida v3 Chr03 18,888,440	Ibat.Brg.03F_G024540.1	27533614	90.91	hypothetical protein
Dry Matter	DM3*	I trifida v3 Chr03 18,888,440	Ibat.Brg.03F_G024530.1	27533226	91.298	S-adenosyl-L-methionine-dependent methyltransferases superfamily protein
Dry Matter	DM3*	I trifida v3 Chr03 18,888,440	Ibat.Brg.03F_G024520.1	27530800	93.724	senescence-associated gene
Dry Matter	DM3*	I trifida v3 Chr03 18,888,440	Ibat.Brg.03F_G024710.1	27721641	97.117	H(+)-ATPase
Dry Matter	DM3*	I trifida v3 Chr03 18,888,440	Ibat.Brg.03F_G024510.1	27527057	97.467	CAP (Cysteine-rich secretory proteins, Antigen 5, and Pathogenesis-related 1 protein) superfamily protein
Dry Matter	DM3*	I trifida v3 Chr03 18,888,440	Ibat.Brg.03F_G024500.1	27519464	105.06	Transducin/WD40 repeat-like superfamily protein
Dry Matter	DM4	I trifida v3 Chr10 3,229,129	Ibat.Brg.10A_G004270.1	4059718	6.436	hypothetical protein
Dry Matter	DM4	I trifida v3 Chr10 3,229,129	Ibat.Brg.10A_G004280.1	4064817	11.535	light-harvesting chlorophyll-protein complex II subunit B1
Dry Matter	DM4	I trifida v3 Chr10 3,229,129	Ibat.Brg.10A_G004290.1	4070058	16.776	starch synthase
Dry Matter	DM4	I trifida v3 Chr10 3,229,129	Ibat.Brg.10A_G004260.1	4036117	17.165	WRKY DNA-binding protein
Dry Matter	DM4	I trifida v3 Chr10 3,229,129	Ibat.Brg.10A_G004300.1	4077397	24.115	chlorophyll A/B binding protein
Dry Matter	DM4	I trifida v3 Chr10 3,229,129	Ibat.Brg.10A_G004240.1	4028563	24.719	hypothetical protein
Dry Matter	DM4	I trifida v3 Chr10 3,229,129	Ibat.Brg.10A_G004250.1	4028529	24.753	hypothetical protein
Dry Matter	DM4	I trifida v3 Chr10 3,229,129	Ibat.Brg.10A_G004230.1	4024865	28.417	conserved hypothetical protein
Dry Matter	DM4	I trifida v3 Chr10 3,229,129	Ibat.Brg.10A_G004310.1	4082493	29.211	chlorophyll A/B binding protein
Dry Matter	DM4	I trifida v3 Chr10 3,229,129	Ibat.Brg.10A_G004320.1	4086383	33.101	hypothetical protein
Dry Matter	DM4	I trifida v3 Chr10 3,229,129	Ibat.Brg.10A_G004220.1	4017523	35.759	mRNA splicing factor, thioredoxin-like U5 snRNP
Dry Matter	DM4	I trifida v3 Chr10 3,229,129	Ibat.Brg.10A_G004330.1	4091150	37.868	light-harvesting chlorophyll-protein complex II subunit B1
Dry Matter	DM4	I trifida v3 Chr10 3,229,129	Ibat.Brg.10A_G004340.1	4102665	49.383	light-harvesting chlorophyll-protein complex II subunit B1
Dry Matter	DM4	I trifida v3 Chr10 3,229,129	Ibat.Brg.10A_G004210.1	3997965	55.317	purine permease
Dry Matter	DM4	I trifida v3 Chr10 3,229,129	Ibat.Brg.10A_G004350.1	4108808	55.526	Leucine-rich receptor-like protein kinase family protein
Dry Matter	DM4	I trifida v3 Chr10 3,229,129	Ibat.Brg.10A_G004360.1	4117085	63.803	Carbohydrate-binding X8 domain superfamily protein
Dry Matter	DM4	I trifida v3 Chr10 3,229,129	Ibat.Brg.10A_G004200.1	3988726	64.556	purine permease
Dry Matter	DM4	I trifida v3 Chr10 3,229,129	Ibat.Brg.10A_G004370.1	4119646	66.364	basic helix-loop-helix (bHLH) DNA-binding superfamily protein
Dry Matter	DM4	I trifida v3 Chr10 3,229,129	Ibat.Brg.10A_G004380.1	4122649	69.367	conserved peptide upstream open reading frame
Dry Matter	DM4	I trifida v3 Chr10 3,229,129	Ibat.Brg.10A_G004190.1	3980918	72.364	hypothetical protein
Dry Matter	DM4	I trifida v3 Chr10 3,229,129	Ibat.Brg.10A_G004180.1	3980590	72.692	purine permease
Dry Matter	DM4	I trifida v3 Chr10 3,229,129	Ibat.Brg.10A_G004170.1	3979724	73.558	purine permease
Dry Matter	DM4	I trifida v3 Chr10 3,229,129	Ibat.Brg.10A_G004390.1	4129835	76.553	Glycosyl hydrolase family protein
Dry Matter	DM4	I trifida v3 Chr10 3,229,129	Ibat.Brg.10A_G004400.1	4138477	85.195	P-loop containing nucleoside triphosphate hydrolases superfamily protein
Dry Matter	DM4	I trifida v3 Chr10 3,229,129	Ibat.Brg.10A_G004160.1	3967102	86.18	SCP1-like small phosphatase
Dry Matter	DM4	I trifida v3 Chr10 3,229,129	Ibat.Brg.10A_G004150.1	3960972	92.31	phytochrome E
Dry Matter	DM4	I trifida v3 Chr10 3,229,129	Ibat.Brg.10A_G004410.1	4151089	97.807	conserved hypothetical protein
Dry Matter	DM4	I trifida v3 Chr10 3,229,129	Ibat.Brg.10A_G004140.1	3947629	105.653	MEI2-like protein
Dry Matter	DM4	I trifida v3 Chr10 3,229,129	Ibat.Brg.10B_G004310.1	3541162	13.639	hypothetical protein
Dry Matter	DM4	I trifida v3 Chr10 3,229,129	Ibat.Brg.10B_G004320.1	3568914	14.113	WRKY DNA-binding protein
Dry Matter	DM4	I trifida v3 Chr10 3,229,129	Ibat.Brg.10B_G004300.1	3537382	17.419	S-adenosyl-L-methionine-dependent methyltransferases superfamily protein
Dry Matter	DM4	I trifida v3 Chr10 3,229,129	Ibat.Brg.10B_G004330.1	3576588	21.787	conserved hypothetical protein
Dry Matter	DM4	I trifida v3 Chr10 3,229,129	Ibat.Brg.10B_G004290.1	3527325	27.476	SCP1-like small phosphatase
Dry Matter	DM4	I trifida v3 Chr10 3,229,129	Ibat.Brg.10B_G004340.1	3591264	36.463	mRNA splicing factor, thioredoxin-like U5 snRNP
Dry Matter	DM4	I trifida v3 Chr10 3,229,129	Ibat.Brg.10B_G004350.1	3598515	43.714	O-acetyltransferase family protein
Dry Matter	DM4	I trifida v3 Chr10 3,229,129	Ibat.Brg.10B_G004280.1	3508351	46.45	phytochrome E
Dry Matter	DM4	I trifida v3 Chr10 3,229,129	Ibat.Brg.10B_G004360.1	3612620	57.819	purine permease
Dry Matter	DM4	I trifida v3 Chr10 3,229,129	Ibat.Brg.10B_G004270.1	3495345	59.456	MEI2-like protein
Dry Matter	DM4	I trifida v3 Chr10 3,229,129	Ibat.Brg.10B_G004370.1	3628257	73.456	purine permease
Dry Matter	DM4	I trifida v3 Chr10 3,229,129	Ibat.Brg.10B_G004260.1	3479305	75.496	Pectin lyase-like superfamily protein
Dry Matter	DM4	I trifida v3 Chr10 3,229,129	Ibat.Brg.10B_G004250.1	3473607	81.194	Pectin lyase-like superfamily protein
Dry Matter	DM4	I trifida v3 Chr10 3,229,129	Ibat.Brg.10B_G004380.1	3639253	84.452	purine permease
Dry Matter	DM4	I trifida v3 Chr10 3,229,129	Ibat.Brg.10B_G004240.1	3466501	88.3	Pectin lyase-like superfamily protein
Dry Matter	DM4	I trifida v3 Chr10 3,229,129	Ibat.Brg.10B_G004390.1	3644351	89.55	ATP binding microtubule motor family protein
Dry Matter	DM4	I trifida v3 Chr10 3,229,129	Ibat.Brg.10B_G004230.1	3461683	93.118	Pectin lyase-like superfamily protein
Dry Matter	DM4	I trifida v3 Chr10 3,229,129	Ibat.Brg.10B_G004220.1	3458595	96.206	16S rRNA processing protein RimM family
Dry Matter	DM4	I trifida v3 Chr10 3,229,129	Ibat.Brg.10B_G004400.1	3653843	99.042	purine permease
Dry Matter	DM4	I trifida v3 Chr10 3,229,129	Ibat.Brg.10C_G004950.1	4433481	9.606	WRKY DNA-binding protein
Dry Matter	DM4	I trifida v3 Chr10 3,229,129	Ibat.Brg.10C_G004940.1	4398263	25.612	hypothetical protein
Dry Matter	DM4	I trifida v3 Chr10 3,229,129	Ibat.Brg.10C_G004960.1	4449813	25.938	hypothetical protein
Dry Matter	DM4	I trifida v3 Chr10 3,229,129	Ibat.Brg.10C_G004930.1	4396720	27.155	S-adenosyl-L-methionine-dependent methyltransferases superfamily protein
Dry Matter	DM4	I trifida v3 Chr10 3,229,129	Ibat.Brg.10C_G004970.1	4454626	30.751	conserved hypothetical protein
Dry Matter	DM4	I trifida v3 Chr10 3,229,129	Ibat.Brg.10C_G004980.1	4460446	36.571	mRNA splicing factor, thioredoxin-like U5 snRNP
Dry Matter	DM4	I trifida v3 Chr10 3,229,129	Ibat.Brg.10C_G004920.1	4385536	38.339	SCP1-like small phosphatase
Dry Matter	DM4	I trifida v3 Chr10 3,229,129	Ibat.Brg.10C_G004910.1	4385105	38.77	hypothetical protein
Dry Matter	DM4	I trifida v3 Chr10 3,229,129	Ibat.Brg.10C_G004990.1	4466327	42.452	hypothetical protein
Dry Matter	DM4	I trifida v3 Chr10 3,229,129	Ibat.Brg.10C_G005000.1	4466724	42.849	O-acetyltransferase family protein
Dry Matter	DM4	I trifida v3 Chr10 3,229,129	Ibat.Brg.10C_G004900.1	4371299	52.576	phytochrome E
Dry Matter	DM4	I trifida v3 Chr10 3,229,129	Ibat.Brg.10C_G005010.1	4482500	58.625	purine permease
Dry Matter	DM4	I trifida v3 Chr10 3,229,129	Ibat.Brg.10C_G004890.1	4358227	65.648	MEI2-like protein
Dry Matter	DM4	I trifida v3 Chr10 3,229,129	Ibat.Brg.10C_G005020.1	4499481	75.606	purine permease
Dry Matter	DM4	I trifida v3 Chr10 3,229,129	Ibat.Brg.10C_G004880.1	4344055	79.82	Pectin lyase-like superfamily protein
Dry Matter	DM4	I trifida v3 Chr10 3,229,129	Ibat.Brg.10C_G004870.1	4338307	85.568	Pectin lyase-like superfamily protein
Dry Matter	DM4	I trifida v3 Chr10 3,229,129	Ibat.Brg.10C_G005030.1	4509785	85.91	Drug/metabolite transporter superfamily protein
Dry Matter	DM4	I trifida v3 Chr10 3,229,129	Ibat.Brg.10C_G004860.1	4332061	91.814	Pectin lyase-like superfamily protein
Dry Matter	DM4	I trifida v3 Chr10 3,229,129	Ibat.Brg.10C_G004850.1	4327865	96.01	Pectin lyase-like superfamily protein
Dry Matter	DM4	I trifida v3 Chr10 3,229,129	Ibat.Brg.10C_G005040.1	4521294	97.419	Drug/metabolite transporter superfamily protein
Dry Matter	DM4	I trifida v3 Chr10 3,229,129	Ibat.Brg.10C_G005050.1	4522777	98.902	hypothetical protein
Dry Matter	DM4	I trifida v3 Chr10 3,229,129	Ibat.Brg.10C_G005060.1	4522829	98.954	Bifunctional inhibitor/lipid-transfer protein/seed storage 2S albumin superfamily protein
Dry Matter	DM4	I trifida v3 Chr10 3,229,129	Ibat.Brg.10C_G004840.1	4323529	100.346	Pectin lyase-like superfamily protein
Dry Matter	DM4	I trifida v3 Chr10 3,229,129	Ibat.Brg.10C_G005130.1	4569970	146.095	starch synthase
Dry Matter	DM4	I trifida v3 Chr10 3,229,129	Ibat.Brg.10D_G005710.1	5337322	7.84	hypothetical protein
Dry Matter	DM4	I trifida v3 Chr10 3,229,129	Ibat.Brg.10D_G005720.1	5356249	11.087	mRNA splicing factor, thioredoxin-like U5 snRNP
Dry Matter	DM4	I trifida v3 Chr10 3,229,129	Ibat.Brg.10D_G005730.1	5363339	18.177	O-acetyltransferase family protein
Dry Matter	DM4	I trifida v3 Chr10 3,229,129	Ibat.Brg.10D_G005700.1	5325139	20.023	S-adenosyl-L-methionine-dependent methyltransferases superfamily protein
Dry Matter	DM4	I trifida v3 Chr10 3,229,129	Ibat.Brg.10D_G005690.1	5314174	30.988	SCP1-like small phosphatase
Dry Matter	DM4	I trifida v3 Chr10 3,229,129	Ibat.Brg.10D_G005740.1	5376543	31.381	purine permease
Dry Matter	DM4	I trifida v3 Chr10 3,229,129	Ibat.Brg.10D_G005680.1	5309180	35.982	alpha/beta-Hydrolases superfamily protein
Dry Matter	DM4	I trifida v3 Chr10 3,229,129	Ibat.Brg.10D_G005750.1	5395487	50.325	light-harvesting chlorophyll-protein complex II subunit B1
Dry Matter	DM4	I trifida v3 Chr10 3,229,129	Ibat.Brg.10D_G005670.1	5292489	52.673	jasmonate-zim-domain protein
Dry Matter	DM4	I trifida v3 Chr10 3,229,129	Ibat.Brg.10D_G005760.1	5399414	54.252	chlorophyll A/B binding protein
Dry Matter	DM4	I trifida v3 Chr10 3,229,129	Ibat.Brg.10D_G005770.1	5400456	55.294	hypothetical protein
Dry Matter	DM4	I trifida v3 Chr10 3,229,129	Ibat.Brg.10D_G005660.1	5286312	58.85	hypothetical protein
Dry Matter	DM4	I trifida v3 Chr10 3,229,129	Ibat.Brg.10D_G005780.1	5404547	59.385	light-harvesting chlorophyll-protein complex II subunit B1
Dry Matter	DM4	I trifida v3 Chr10 3,229,129	Ibat.Brg.10D_G005790.1	5407742	62.58	RAB GTPase homolog 8C
Dry Matter	DM4	I trifida v3 Chr10 3,229,129	Ibat.Brg.10D_G005650.1	5282363	62.799	hypothetical protein
Dry Matter	DM4	I trifida v3 Chr10 3,229,129	Ibat.Brg.10D_G005800.1	5409679	64.517	alpha/beta-Hydrolases superfamily protein
Dry Matter	DM4	I trifida v3 Chr10 3,229,129	Ibat.Brg.10D_G005640.1	5275476	69.686	hydroxy methylglutaryl CoA reductase
Dry Matter	DM4	I trifida v3 Chr10 3,229,129	Ibat.Brg.10D_G005630.1	5270238	74.924	Transketolase family protein
Dry Matter	DM4	I trifida v3 Chr10 3,229,129	Ibat.Brg.10D_G005810.1	5421029	75.867	serine carboxypeptidase-like
Dry Matter	DM4	I trifida v3 Chr10 3,229,129	Ibat.Brg.10D_G005820.1	5431190	86.028	hypothetical protein
Dry Matter	DM4	I trifida v3 Chr10 3,229,129	Ibat.Brg.10D_G005620.1	5252776	92.386	cullin4
Dry Matter	DM4	I trifida v3 Chr10 3,229,129	Ibat.Brg.10D_G005830.1	5438794	93.632	camelliol C synthase
Dry Matter	DM4	I trifida v3 Chr10 3,229,129	Ibat.Brg.10D_G005840.1	5450130	104.968	Terpenoid cyclases family protein
Dry Matter	DM4	I trifida v3 Chr10 3,229,129	Ibat.Brg.10D_G005610.1	5218514	126.648	Glycosyl hydrolase superfamily protein
Dry Matter	DM4	I trifida v3 Chr10 3,229,129	Ibat.Brg.10E_G005190.1	4398653	7.68	conserved hypothetical protein
Dry Matter	DM4	I trifida v3 Chr10 3,229,129	Ibat.Brg.10E_G005180.1	4394987	11.346	hypothetical protein
Dry Matter	DM4	I trifida v3 Chr10 3,229,129	Ibat.Brg.10E_G005170.1	4387374	18.959	WRKY DNA-binding protein
Dry Matter	DM4	I trifida v3 Chr10 3,229,129	Ibat.Brg.10E_G005200.1	4430204	23.871	marneral synthase
Dry Matter	DM4	I trifida v3 Chr10 3,229,129	Ibat.Brg.10E_G005160.1	4377607	28.726	purine permease
Dry Matter	DM4	I trifida v3 Chr10 3,229,129	Ibat.Brg.10E_G005210.1	4435865	29.532	FAD-binding Berberine family protein
Dry Matter	DM4	I trifida v3 Chr10 3,229,129	Ibat.Brg.10E_G005220.1	4440724	34.391	lupeol synthase
Dry Matter	DM4	I trifida v3 Chr10 3,229,129	Ibat.Brg.10E_G005150.1	4365552	40.781	hypothetical protein
Dry Matter	DM4	I trifida v3 Chr10 3,229,129	Ibat.Brg.10E_G005230.1	4460095	53.762	hypothetical protein
Dry Matter	DM4	I trifida v3 Chr10 3,229,129	Ibat.Brg.10E_G005140.1	4350235	56.098	purine permease
Dry Matter	DM4	I trifida v3 Chr10 3,229,129	Ibat.Brg.10E_G005240.1	4466206	59.873	FAD-binding Berberine family protein
Dry Matter	DM4	I trifida v3 Chr10 3,229,129	Ibat.Brg.10E_G005250.1	4471907	65.574	marneral synthase
Dry Matter	DM4	I trifida v3 Chr10 3,229,129	Ibat.Brg.10E_G005130.1	4340129	66.204	purine permease
Dry Matter	DM4	I trifida v3 Chr10 3,229,129	Ibat.Brg.10E_G005120.1	4333409	72.924	hypothetical protein
Dry Matter	DM4	I trifida v3 Chr10 3,229,129	Ibat.Brg.10E_G005110.1	4333081	73.252	purine permease
Dry Matter	DM4	I trifida v3 Chr10 3,229,129	Ibat.Brg.10E_G005100.1	4332215	74.118	purine permease
Dry Matter	DM4	I trifida v3 Chr10 3,229,129	Ibat.Brg.10E_G005090.1	4325375	80.958	purine permease
Dry Matter	DM4	I trifida v3 Chr10 3,229,129	Ibat.Brg.10E_G005260.1	4492704	86.371	lupeol synthase
Dry Matter	DM4	I trifida v3 Chr10 3,229,129	Ibat.Brg.10E_G005080.1	4311650	94.683	purine permease
Dry Matter	DM4	I trifida v3 Chr10 3,229,129	Ibat.Brg.10E_G005070.1	4301109	105.224	Oligosaccharide biosynthesis protein Alg14 like domain containing protein
Dry Matter	DM4	I trifida v3 Chr10 3,229,129	Ibat.Brg.10E_G005270.1	4513638	107.305	lupeol synthase
Dry Matter	DM4	I trifida v3 Chr10 3,229,129	Ibat.Brg.10F_G003480.1	3000229	8.572	SCP1-like small phosphatase
Dry Matter	DM4	I trifida v3 Chr10 3,229,129	Ibat.Brg.10F_G003490.1	3023917	15.116	S-adenosyl-L-methionine-dependent methyltransferases superfamily protein
Dry Matter	DM4	I trifida v3 Chr10 3,229,129	Ibat.Brg.10F_G003470.1	2992057	16.744	phytochrome E
Dry Matter	DM4	I trifida v3 Chr10 3,229,129	Ibat.Brg.10F_G003460.1	2984142	24.659	MEI2-like protein
Dry Matter	DM4	I trifida v3 Chr10 3,229,129	Ibat.Brg.10F_G003500.1	3035010	26.209	SCP1-like small phosphatase 4b
Dry Matter	DM4	I trifida v3 Chr10 3,229,129	Ibat.Brg.10F_G003450.1	2980747	28.054	MEI2-like protein
Dry Matter	DM4	I trifida v3 Chr10 3,229,129	Ibat.Brg.10F_G003510.1	3042115	33.314	purine permease
Dry Matter	DM4	I trifida v3 Chr10 3,229,129	Ibat.Brg.10F_G003440.1	2965451	43.35	Pectin lyase-like superfamily protein
Dry Matter	DM4	I trifida v3 Chr10 3,229,129	Ibat.Brg.10F_G003430.1	2959712	49.089	Pectin lyase-like superfamily protein
Dry Matter	DM4	I trifida v3 Chr10 3,229,129	Ibat.Brg.10F_G003520.1	3063266	54.465	Oligosaccharide biosynthesis protein Alg14 like domain containing protein
Dry Matter	DM4	I trifida v3 Chr10 3,229,129	Ibat.Brg.10F_G003420.1	2952518	56.283	Pectin lyase-like superfamily protein
Dry Matter	DM4	I trifida v3 Chr10 3,229,129	Ibat.Brg.10F_G003410.1	2948315	60.486	Pectin lyase-like superfamily protein
Dry Matter	DM4	I trifida v3 Chr10 3,229,129	Ibat.Brg.10F_G003530.1	3069692	60.891	hypothetical protein
Dry Matter	DM4	I trifida v3 Chr10 3,229,129	Ibat.Brg.10F_G003540.1	3070472	61.671	hypothetical protein
Dry Matter	DM4	I trifida v3 Chr10 3,229,129	Ibat.Brg.10F_G003400.1	2945118	63.683	16S rRNA processing protein RimM family
Dry Matter	DM4	I trifida v3 Chr10 3,229,129	Ibat.Brg.10F_G003550.1	3086047	77.246	starch synthase
Dry Matter	DM4	I trifida v3 Chr10 3,229,129	Ibat.Brg.10F_G003390.1	2925697	83.104	F-box family protein
Dry Matter	DM4	I trifida v3 Chr10 3,229,129	Ibat.Brg.10F_G003560.1	3095746	86.945	chlorophyll A/B binding protein
Dry Matter	DM4	I trifida v3 Chr10 3,229,129	Ibat.Brg.10F_G003570.1	3106693	97.892	light-harvesting chlorophyll-protein complex II subunit B1
Dry Matter	DM4	I trifida v3 Chr10 3,229,129	Ibat.Brg.10F_G003380.1	2909680	99.121	RHOMBOID-like protein
Dry Matter	DM4	I trifida v3 Chr10 3,229,129	Ibat.Brg.10F_G003580.1	3112828	104.027	Leucine-rich receptor-like protein kinase family protein
Dry Matter	DM4	I trifida v3 Chr10 3,229,129	Ibat.Brg.10F_G003370.1	2902021	106.78	Ubiquitin carboxyl-terminal hydrolase-related protein
Flesh Color	FC1	I trifida v3 Chr07 5,556,076	Ibat.Brg.07A_G006870.1	5241172	2.638	conserved hypothetical protein
Flesh Color	FC1	I trifida v3 Chr07 5,556,076	Ibat.Brg.07A_G006860.1	5237499	6.311	hypothetical protein
Flesh Color	FC1	I trifida v3 Chr07 5,556,076	Ibat.Brg.07A_G006880.1	5250776	6.966	conserved hypothetical protein
Flesh Color	FC1	I trifida v3 Chr07 5,556,076	Ibat.Brg.07A_G006890.1	5260128	16.318	Protein FLX-like
Flesh Color	FC1	I trifida v3 Chr07 5,556,076	Ibat.Brg.07A_G006900.1	5265104	21.3	LOB domain-containing protein
Flesh Color	FC1	I trifida v3 Chr07 5,556,076	Ibat.Brg.07A_G006850.1	5217842	30	conserved hypothetical protein
Flesh Color	FC1	I trifida v3 Chr07 5,556,076	Ibat.Brg.07A_G006840.1	5200163	43.6	endonuclease
Flesh Color	FC1	I trifida v3 Chr07 5,556,076	Ibat.Brg.07A_G006910.1	5290827	47	Kinesin motor family protein
Flesh Color	FC1	I trifida v3 Chr07 5,556,076	Ibat.Brg.07A_G006830.1	5191467	52.3	Adenine nucleotide alpha hydrolases-like superfamily protein
Flesh Color	FC1	I trifida v3 Chr07 5,556,076	Ibat.Brg.07A_G006920.1	5297583	53.8	hypothetical protein
Flesh Color	FC1	I trifida v3 Chr07 5,556,076	Ibat.Brg.07A_G006820.1	5187803	56	Thioesterase superfamily protein
Flesh Color	FC1	I trifida v3 Chr07 5,556,076	Ibat.Brg.07A_G006930.1	5303530	59.7	hypothetical protein
Flesh Color	FC1	I trifida v3 Chr07 5,556,076	Ibat.Brg.07A_G006810.1	5183350	60.5	Plant protein of unknown function (DUF639)
Flesh Color	FC1	I trifida v3 Chr07 5,556,076	Ibat.Brg.07A_G006800.1	5170824	73	myb domain protein
Flesh Color	FC1	I trifida v3 Chr07 5,556,076	Ibat.Brg.07A_G006790.1	5163505	80.3	glutamine-tRNA ligase, putative / glutaminyl-tRNA synthetase, putative / GlnRS, putative
Flesh Color	FC1	I trifida v3 Chr07 5,556,076	Ibat.Brg.07A_G006780.1	5149353	94.5	Protein of unknown function (DUF1639)
Flesh Color	FC1	I trifida v3 Chr07 5,556,076	Ibat.Brg.07A_G006940.1	5342164	98.4	conserved hypothetical protein
Flesh Color	FC1	I trifida v3 Chr07 5,556,076	Ibat.Brg.07C_G009670.1	7096075	3.305	conserved hypothetical protein
Flesh Color	FC1	I trifida v3 Chr07 5,556,076	Ibat.Brg.07C_G009680.1	7106344	6.964	Protein FLX-like
Flesh Color	FC1	I trifida v3 Chr07 5,556,076	Ibat.Brg.07C_G009690.1	7115736	16.356	LOB domain-containing protein
Flesh Color	FC1	I trifida v3 Chr07 5,556,076	Ibat.Brg.07C_G009660.1	7076477	22.903	conserved hypothetical protein
Flesh Color	FC1	I trifida v3 Chr07 5,556,076	Ibat.Brg.07C_G009650.1	7054634	44.746	endonuclease
Flesh Color	FC1	I trifida v3 Chr07 5,556,076	Ibat.Brg.07C_G009700.1	7152613	53.233	hypothetical protein
Flesh Color	FC1	I trifida v3 Chr07 5,556,076	Ibat.Brg.07C_G009640.1	7045196	54.184	cysteine-rich RLK (RECEPTOR-like protein kinase)
Flesh Color	FC1	I trifida v3 Chr07 5,556,076	Ibat.Brg.07C_G009630.1	7040845	58.535	Adenine nucleotide alpha hydrolases-like superfamily protein
Flesh Color	FC1	I trifida v3 Chr07 5,556,076	Ibat.Brg.07C_G009710.1	7158294	58.914	hypothetical protein
Flesh Color	FC1	I trifida v3 Chr07 5,556,076	Ibat.Brg.07C_G009620.1	7038064	61.316	Thioesterase superfamily protein
Flesh Color	FC1	I trifida v3 Chr07 5,556,076	Ibat.Brg.07C_G009610.1	7032582	66.798	Thioesterase superfamily protein
Flesh Color	FC1	I trifida v3 Chr07 5,556,076	Ibat.Brg.07C_G009600.1	7020270	79.11	Plant protein of unknown function (DUF639)
Flesh Color	FC1	I trifida v3 Chr07 5,556,076	Ibat.Brg.07C_G009720.1	7184546	85.166	hypothetical protein
Flesh Color	FC1	I trifida v3 Chr07 5,556,076	Ibat.Brg.07C_G009730.1	7185213	85.833	conserved hypothetical protein
Flesh Color	FC1	I trifida v3 Chr07 5,556,076	Ibat.Brg.07C_G009740.1	7189761	90.381	hypothetical protein
Flesh Color	FC1	I trifida v3 Chr07 5,556,076	Ibat.Brg.07C_G009750.1	7190048	90.668	Rad23 UV excision repair protein family
Flesh Color	FC1	I trifida v3 Chr07 5,556,076	Ibat.Brg.07C_G009590.1	7007153	92.227	myb domain protein
Flesh Color	FC1	I trifida v3 Chr07 5,556,076	Ibat.Brg.07C_G009580.1	7000834	98.546	hypothetical protein
Flesh Color	FC1	I trifida v3 Chr07 5,556,076	Ibat.Brg.07C_G009760.1	7202757	103.377	2-oxoacid dehydrogenases acyltransferase family protein
Flesh Color	FC1	I trifida v3 Chr07 5,556,076	Ibat.Brg.07E_G009300.1	7069429	3.322	conserved hypothetical protein
Flesh Color	FC1	I trifida v3 Chr07 5,556,076	Ibat.Brg.07E_G009310.1	7080223	7.472	conserved hypothetical protein
Flesh Color	FC1	I trifida v3 Chr07 5,556,076	Ibat.Brg.07E_G009320.1	7083419	10.668	hypothetical protein
Flesh Color	FC1	I trifida v3 Chr07 5,556,076	Ibat.Brg.07E_G009330.1	7090363	17.612	Protein FLX-like
Flesh Color	FC1	I trifida v3 Chr07 5,556,076	Ibat.Brg.07E_G009340.1	7095046	22.295	LOB domain-containing protein
Flesh Color	FC1	I trifida v3 Chr07 5,556,076	Ibat.Brg.07E_G009350.1	7111370	38.619	Ribonuclease H-like superfamily protein
Flesh Color	FC1	I trifida v3 Chr07 5,556,076	Ibat.Brg.07E_G009360.1	7126507	53.756	hypothetical protein
Flesh Color	FC1	I trifida v3 Chr07 5,556,076	Ibat.Brg.07E_G009370.1	7133349	60.598	hypothetical protein
Flesh Color	FC1	I trifida v3 Chr07 5,556,076	Ibat.Brg.07E_G009380.1	7140091	67.34	Insulinase (Peptidase family M16) family protein
Flesh Color	FC1	I trifida v3 Chr07 5,556,076	Ibat.Brg.07E_G009390.1	7141214	68.463	hypothetical protein
Flesh Color	FC1	I trifida v3 Chr07 5,556,076	Ibat.Brg.07E_G009400.1	7154005	81.254	hypothetical protein
Flesh Color	FC1	I trifida v3 Chr07 5,556,076	Ibat.Brg.07E_G009410.1	7159133	86.382	hypothetical protein
Flesh Color	FC1	I trifida v3 Chr07 5,556,076	Ibat.Brg.07E_G009290.1	7046280	26.471	conserved hypothetical protein
Flesh Color	FC1	I trifida v3 Chr07 5,556,076	Ibat.Brg.07E_G009280.1	7025043	47.708	endonuclease
Flesh Color	FC1	I trifida v3 Chr07 5,556,076	Ibat.Brg.07E_G009270.1	7016430	56.321	Adenine nucleotide alpha hydrolases-like superfamily protein
Flesh Color	FC1	I trifida v3 Chr07 5,556,076	Ibat.Brg.07E_G009260.1	7012740	60.011	Thioesterase superfamily protein
Flesh Color	FC1	I trifida v3 Chr07 5,556,076	Ibat.Brg.07E_G009250.1	7005209	67.542	Thioesterase superfamily protein
Flesh Color	FC1	I trifida v3 Chr07 5,556,076	Ibat.Brg.07E_G009240.1	6993382	79.369	Plant protein of unknown function (DUF639)
Flesh Color	FC1	I trifida v3 Chr07 5,556,076	Ibat.Brg.07E_G009230.1	6982146	90.605	myb domain protein
Flesh Color	FC1	I trifida v3 Chr07 5,556,076	Ibat.Brg.07E_G009220.1	6974862	97.889	glutamine-tRNA ligase, putative / glutaminyl-tRNA synthetase, putative / GlnRS, putative
Flesh Color	FC1	I trifida v3 Chr07 5,556,076	Ibat.Brg.07E_G009210.1	6972607	100.144	glutamine-tRNA ligase, putative / glutaminyl-tRNA synthetase, putative / GlnRS, putative
Flesh Color	FC1	I trifida v3 Chr07 5,556,076	Ibat.Brg.07F_G008930.1	6729349	3.528	conserved hypothetical protein
Flesh Color	FC1	I trifida v3 Chr07 5,556,076	Ibat.Brg.07F_G008940.1	6739844	6.967	Protein FLX-like
Flesh Color	FC1	I trifida v3 Chr07 5,556,076	Ibat.Brg.07F_G008950.1	6747487	14.61	LOB domain-containing protein
Flesh Color	FC1	I trifida v3 Chr07 5,556,076	Ibat.Brg.07F_G008920.1	6704062	28.815	conserved hypothetical protein
Flesh Color	FC1	I trifida v3 Chr07 5,556,076	Ibat.Brg.07F_G008960.1	6778086	45.209	hypothetical protein
Flesh Color	FC1	I trifida v3 Chr07 5,556,076	Ibat.Brg.07F_G008970.1	6785499	52.622	hypothetical protein
Flesh Color	FC1	I trifida v3 Chr07 5,556,076	Ibat.Brg.07F_G008910.1	6676863	56.014	endonuclease
Flesh Color	FC1	I trifida v3 Chr07 5,556,076	Ibat.Brg.07F_G008900.1	6668660	64.217	cysteine-rich RLK (RECEPTOR-like protein kinase)
Flesh Color	FC1	I trifida v3 Chr07 5,556,076	Ibat.Brg.07F_G008890.1	6664191	68.686	Adenine nucleotide alpha hydrolases-like superfamily protein
Flesh Color	FC1	I trifida v3 Chr07 5,556,076	Ibat.Brg.07F_G008880.1	6658879	73.998	Thioesterase superfamily protein
Flesh Color	FC1	I trifida v3 Chr07 5,556,076	Ibat.Brg.07F_G008980.1	6807069	74.192	conserved hypothetical protein
Flesh Color	FC1	I trifida v3 Chr07 5,556,076	Ibat.Brg.07F_G008870.1	6654518	78.359	hypothetical protein
Flesh Color	FC1	I trifida v3 Chr07 5,556,076	Ibat.Brg.07F_G008990.1	6811508	78.631	hypothetical protein
Flesh Color	FC1	I trifida v3 Chr07 5,556,076	Ibat.Brg.07F_G009000.1	6812151	79.274	Rad23 UV excision repair protein family
Flesh Color	FC1	I trifida v3 Chr07 5,556,076	Ibat.Brg.07F_G008860.1	6648642	84.235	Plant protein of unknown function (DUF639)
Flesh Color	FC1	I trifida v3 Chr07 5,556,076	Ibat.Brg.07F_G009010.1	6823985	91.108	2-oxoacid dehydrogenases acyltransferase family protein
Flesh Color	FC1	I trifida v3 Chr07 5,556,076	Ibat.Brg.07F_G009020.1	6825586	92.709	Copper transport protein family
Flesh Color	FC1	I trifida v3 Chr07 5,556,076	Ibat.Brg.07F_G009030.1	6835625	102.748	NB-ARC domain-containing disease resistance protein
Flesh Color	FC2	I trifida v3 Chr12 3,933,566	Ibat.Brg.12A_G007330.1	4822530	0	membrane-anchored ubiquitin-fold protein
Flesh Color	FC2	I trifida v3 Chr12 3,933,566	Ibat.Brg.12A_G007320.1	4819289	3.1	casein lytic proteinase B3
Flesh Color	FC2	I trifida v3 Chr12 3,933,566	Ibat.Brg.12A_G007340.1	4825961	3.572	hypothetical protein
Flesh Color	FC2	I trifida v3 Chr12 3,933,566	Ibat.Brg.12A_G007350.1	4831083	8.694	Saccharopine dehydrogenase
Flesh Color	FC2	I trifida v3 Chr12 3,933,566	Ibat.Brg.12A_G007300.1	4812269	10.12	conserved hypothetical protein
Flesh Color	FC2	I trifida v3 Chr12 3,933,566	Ibat.Brg.12A_G007310.1	4812210	10.179	Pentatricopeptide repeat (PPR) superfamily protein
Flesh Color	FC2	I trifida v3 Chr12 3,933,566	Ibat.Brg.12A_G007360.1	4837137	14.748	Saccharopine dehydrogenase
Flesh Color	FC2	I trifida v3 Chr12 3,933,566	Ibat.Brg.12A_G007290.1	4802796	19.593	EID1-like
Flesh Color	FC2	I trifida v3 Chr12 3,933,566	Ibat.Brg.12A_G007370.1	4843540	21.151	hypothetical protein
Flesh Color	FC2	I trifida v3 Chr12 3,933,566	Ibat.Brg.12A_G007380.1	4847787	25.398	Saccharopine dehydrogenase
Flesh Color	FC2	I trifida v3 Chr12 3,933,566	Ibat.Brg.12A_G007280.1	4793498	28.891	Cyclic nucleotide-regulated ion channel family protein
Flesh Color	FC2	I trifida v3 Chr12 3,933,566	Ibat.Brg.12A_G007390.1	4852406	30.017	Saccharopine dehydrogenase
Flesh Color	FC2	I trifida v3 Chr12 3,933,566	Ibat.Brg.12A_G007400.1	4853158	30.769	hypothetical protein
Flesh Color	FC2	I trifida v3 Chr12 3,933,566	Ibat.Brg.12A_G007410.1	4855883	33.494	Protein of unknown function (DUF179)
Flesh Color	FC2	I trifida v3 Chr12 3,933,566	Ibat.Brg.12A_G007420.1	4857371	34.982	chorismate mutase
Flesh Color	FC2	I trifida v3 Chr12 3,933,566	Ibat.Brg.12A_G007270.1	4783775	38.614	Calcium/lipid-binding (CaLB) phosphatase
Flesh Color	FC2	I trifida v3 Chr12 3,933,566	Ibat.Brg.12A_G007430.1	4862940	40.551	early nodulin-like protein
Flesh Color	FC2	I trifida v3 Chr12 3,933,566	Ibat.Brg.12A_G007260.1	4779022	43.367	tRNA/rRNA methyltransferase (SpoU) family protein
Flesh Color	FC2	I trifida v3 Chr12 3,933,566	Ibat.Brg.12A_G007250.1	4777165	45.224	Saccharopine dehydrogenase
Flesh Color	FC2	I trifida v3 Chr12 3,933,566	Ibat.Brg.12A_G007440.1	4870680	48.291	early nodulin-like protein
Flesh Color	FC2	I trifida v3 Chr12 3,933,566	Ibat.Brg.12A_G007240.1	4772881	49.508	C2H2-like zinc finger protein
Flesh Color	FC2	I trifida v3 Chr12 3,933,566	Ibat.Brg.12A_G007230.1	4768275	54.114	ELM2 domain-containing protein
Flesh Color	FC2	I trifida v3 Chr12 3,933,566	Ibat.Brg.12A_G007450.1	4876849	54.46	hypothetical protein
Flesh Color	FC2	I trifida v3 Chr12 3,933,566	Ibat.Brg.12A_G007460.1	4877305	54.916	hypothetical protein
Flesh Color	FC2	I trifida v3 Chr12 3,933,566	Ibat.Brg.12A_G007470.1	4877708	55.319	early nodulin-like protein
Flesh Color	FC2	I trifida v3 Chr12 3,933,566	Ibat.Brg.12A_G007220.1	4764208	58.181	UDP-glucose 6-dehydrogenase family protein
Flesh Color	FC2	I trifida v3 Chr12 3,933,566	Ibat.Brg.12A_G007210.1	4758254	64.135	TPX2 (targeting protein for Xklp2) protein family
Flesh Color	FC2	I trifida v3 Chr12 3,933,566	Ibat.Brg.12A_G007480.1	4892832	70.443	Protein of unknown function, DUF547
Flesh Color	FC2	I trifida v3 Chr12 3,933,566	Ibat.Brg.12A_G007490.1	4892875	70.486	mitogen-activated protein kinase kinase kinase
Flesh Color	FC2	I trifida v3 Chr12 3,933,566	Ibat.Brg.12A_G007500.1	4899403	77.014	CDPK-related kinase
Flesh Color	FC2	I trifida v3 Chr12 3,933,566	Ibat.Brg.12A_G007510.1	4908754	86.365	NAD(P)-binding Rossmann-fold superfamily protein
Flesh Color	FC2	I trifida v3 Chr12 3,933,566	Ibat.Brg.12A_G007200.1	4727453	94.936	conserved hypothetical protein
Flesh Color	FC2	I trifida v3 Chr12 3,933,566	Ibat.Brg.12A_G007520.1	4920178	97.789	Pentatricopeptide repeat (PPR) superfamily protein
Flesh Color	FC2	I trifida v3 Chr12 3,933,566	Ibat.Brg.12A_G007190.1	4723880	98.509	UDP-Glycosyltransferase superfamily protein
Flesh Color	FC2	I trifida v3 Chr12 3,933,566	Ibat.Brg.12A_G007530.1	4922434	100.045	Calcium-binding EF-hand family protein
Flesh Color	FC2	I trifida v3 Chr12 3,933,566	Ibat.Brg.12A_G007540.1	4929985	107.596	starch synthase
Flesh Color	FC2	I trifida v3 Chr12 3,933,566	Ibat.Brg.12C_G007780.1	4909889	0	membrane-anchored ubiquitin-fold protein
Flesh Color	FC2	I trifida v3 Chr12 3,933,566	Ibat.Brg.12C_G007790.1	4913296	4.486	Saccharopine dehydrogenase
Flesh Color	FC2	I trifida v3 Chr12 3,933,566	Ibat.Brg.12C_G007800.1	4920280	11.47	Saccharopine dehydrogenase
Flesh Color	FC2	I trifida v3 Chr12 3,933,566	Ibat.Brg.12C_G007810.1	4926740	17.93	Saccharopine dehydrogenase
Flesh Color	FC2	I trifida v3 Chr12 3,933,566	Ibat.Brg.12C_G007820.1	4927301	18.491	hypothetical protein
Flesh Color	FC2	I trifida v3 Chr12 3,933,566	Ibat.Brg.12C_G007830.1	4929943	21.133	Protein of unknown function (DUF179)
Flesh Color	FC2	I trifida v3 Chr12 3,933,566	Ibat.Brg.12C_G007840.1	4932581	23.771	chorismate mutase
Flesh Color	FC2	I trifida v3 Chr12 3,933,566	Ibat.Brg.12C_G007850.1	4938408	29.598	early nodulin-like protein
Flesh Color	FC2	I trifida v3 Chr12 3,933,566	Ibat.Brg.12C_G007860.1	4945877	37.067	early nodulin-like protein
Flesh Color	FC2	I trifida v3 Chr12 3,933,566	Ibat.Brg.12C_G007870.1	4952146	43.336	hypothetical protein
Flesh Color	FC2	I trifida v3 Chr12 3,933,566	Ibat.Brg.12C_G007880.1	4952601	43.791	hypothetical protein
Flesh Color	FC2	I trifida v3 Chr12 3,933,566	Ibat.Brg.12C_G007890.1	4953039	44.229	early nodulin-like protein
Flesh Color	FC2	I trifida v3 Chr12 3,933,566	Ibat.Brg.12C_G007900.1	4959963	51.153	Protein of unknown function (DUF1336)
Flesh Color	FC2	I trifida v3 Chr12 3,933,566	Ibat.Brg.12C_G007910.1	4963755	54.945	Vesicle transport v-SNARE family protein
Flesh Color	FC2	I trifida v3 Chr12 3,933,566	Ibat.Brg.12C_G007920.1	4967422	58.612	hypothetical protein
Flesh Color	FC2	I trifida v3 Chr12 3,933,566	Ibat.Brg.12C_G007930.1	4968537	59.727	conserved hypothetical protein
Flesh Color	FC2	I trifida v3 Chr12 3,933,566	Ibat.Brg.12C_G007940.1	4972844	64.034	myb domain protein
Flesh Color	FC2	I trifida v3 Chr12 3,933,566	Ibat.Brg.12C_G007950.1	4975691	66.881	hypothetical protein
Flesh Color	FC2	I trifida v3 Chr12 3,933,566	Ibat.Brg.12C_G007960.1	4983991	75.181	NAC domain containing protein
Flesh Color	FC2	I trifida v3 Chr12 3,933,566	Ibat.Brg.12C_G007970.1	4994123	85.313	conserved hypothetical protein
Flesh Color	FC2	I trifida v3 Chr12 3,933,566	Ibat.Brg.12C_G007980.1	4999008	90.198	Pentatricopeptide repeat (PPR) superfamily protein
Flesh Color	FC2	I trifida v3 Chr12 3,933,566	Ibat.Brg.12C_G007990.1	5000970	92.16	Calcium-binding EF-hand family protein
Flesh Color	FC2	I trifida v3 Chr12 3,933,566	Ibat.Brg.12C_G008000.1	5006725	97.915	conserved hypothetical protein
Flesh Color	FC2	I trifida v3 Chr12 3,933,566	Ibat.Brg.12C_G007770.1	4905021	3.789	casein lytic proteinase B3
Flesh Color	FC2	I trifida v3 Chr12 3,933,566	Ibat.Brg.12C_G007760.1	4898629	10.181	Pentatricopeptide repeat (PPR) superfamily protein
Flesh Color	FC2	I trifida v3 Chr12 3,933,566	Ibat.Brg.12C_G007750.1	4898409	10.401	conserved hypothetical protein
Flesh Color	FC2	I trifida v3 Chr12 3,933,566	Ibat.Brg.12C_G007740.1	4894229	14.581	EID1-like
Flesh Color	FC2	I trifida v3 Chr12 3,933,566	Ibat.Brg.12C_G007730.1	4889685	19.125	RING/U-box superfamily protein
Flesh Color	FC2	I trifida v3 Chr12 3,933,566	Ibat.Brg.12C_G007720.1	4880294	28.516	Cyclic nucleotide-regulated ion channel family protein
Flesh Color	FC2	I trifida v3 Chr12 3,933,566	Ibat.Brg.12C_G007710.1	4871425	37.385	Calcium/lipid-binding (CaLB) phosphatase
Flesh Color	FC2	I trifida v3 Chr12 3,933,566	Ibat.Brg.12C_G007700.1	4866863	41.947	tRNA/rRNA methyltransferase (SpoU) family protein
Flesh Color	FC2	I trifida v3 Chr12 3,933,566	Ibat.Brg.12C_G007690.1	4864664	44.146	Saccharopine dehydrogenase
Flesh Color	FC2	I trifida v3 Chr12 3,933,566	Ibat.Brg.12C_G007680.1	4861706	47.104	C2H2-like zinc finger protein
Flesh Color	FC2	I trifida v3 Chr12 3,933,566	Ibat.Brg.12C_G007670.1	4857539	51.271	ELM2 domain-containing protein
Flesh Color	FC2	I trifida v3 Chr12 3,933,566	Ibat.Brg.12C_G007660.1	4856634	52.176	hypothetical protein
Flesh Color	FC2	I trifida v3 Chr12 3,933,566	Ibat.Brg.12C_G007650.1	4853375	55.435	UDP-glucose 6-dehydrogenase family protein
Flesh Color	FC2	I trifida v3 Chr12 3,933,566	Ibat.Brg.12C_G007640.1	4844527	64.283	TPX2 (targeting protein for Xklp2) protein family
Flesh Color	FC2	I trifida v3 Chr12 3,933,566	Ibat.Brg.12C_G007630.1	4810936	97.874	conserved hypothetical protein
Flesh Color	FC2	I trifida v3 Chr12 3,933,566	Ibat.Brg.12C_G007620.1	4807497	101.313	UDP-Glycosyltransferase superfamily protein
Flesh Color	FC2	I trifida v3 Chr12 3,933,566	Ibat.Brg.12C_G007610.1	4806747	102.063	UDP-Glycosyltransferase superfamily protein
Flesh Color	FC2	I trifida v3 Chr12 3,933,566	Ibat.Brg.12D_G007210.1	4799820	0	membrane-anchored ubiquitin-fold protein 1 precursor
Flesh Color	FC2	I trifida v3 Chr12 3,933,566	Ibat.Brg.12D_G007220.1	4803119	4.388	Saccharopine dehydrogenase
Flesh Color	FC2	I trifida v3 Chr12 3,933,566	Ibat.Brg.12D_G007230.1	4808601	9.87	Saccharopine dehydrogenase
Flesh Color	FC2	I trifida v3 Chr12 3,933,566	Ibat.Brg.12D_G007240.1	4815458	16.727	Saccharopine dehydrogenase
Flesh Color	FC2	I trifida v3 Chr12 3,933,566	Ibat.Brg.12D_G007250.1	4815988	17.257	hypothetical protein
Flesh Color	FC2	I trifida v3 Chr12 3,933,566	Ibat.Brg.12D_G007260.1	4818913	20.182	Protein of unknown function (DUF179)
Flesh Color	FC2	I trifida v3 Chr12 3,933,566	Ibat.Brg.12D_G007270.1	4832030	33.299	chorismate mutase
Flesh Color	FC2	I trifida v3 Chr12 3,933,566	Ibat.Brg.12D_G007280.1	4837549	38.818	early nodulin-like protein
Flesh Color	FC2	I trifida v3 Chr12 3,933,566	Ibat.Brg.12D_G007290.1	4844480	45.749	early nodulin-like protein
Flesh Color	FC2	I trifida v3 Chr12 3,933,566	Ibat.Brg.12D_G007300.1	4848784	50.053	early nodulin-like protein
Flesh Color	FC2	I trifida v3 Chr12 3,933,566	Ibat.Brg.12D_G007310.1	4857032	58.301	Protein of unknown function (DUF1336)
Flesh Color	FC2	I trifida v3 Chr12 3,933,566	Ibat.Brg.12D_G007320.1	4863641	64.91	hypothetical protein
Flesh Color	FC2	I trifida v3 Chr12 3,933,566	Ibat.Brg.12D_G007330.1	4859973	61.242	Vesicle transport v-SNARE family protein
Flesh Color	FC2	I trifida v3 Chr12 3,933,566	Ibat.Brg.12D_G007340.1	4864344	65.613	conserved hypothetical protein
Flesh Color	FC2	I trifida v3 Chr12 3,933,566	Ibat.Brg.12D_G007350.1	4866780	68.049	hypothetical protein
Flesh Color	FC2	I trifida v3 Chr12 3,933,566	Ibat.Brg.12D_G007360.1	4870702	71.971	myb domain protein
Flesh Color	FC2	I trifida v3 Chr12 3,933,566	Ibat.Brg.12D_G007370.1	4872073	73.342	gag-polypeptide of LTR copia-type domain containing protein
Flesh Color	FC2	I trifida v3 Chr12 3,933,566	Ibat.Brg.12D_G007380.1	4877758	79.027	transducin family protein / WD-40 repeat family protein
Flesh Color	FC2	I trifida v3 Chr12 3,933,566	Ibat.Brg.12D_G007390.1	4883529	84.798	3-ketoacyl-acyl carrier protein synthase I
Flesh Color	FC2	I trifida v3 Chr12 3,933,566	Ibat.Brg.12D_G007400.1	4887042	88.311	NAC domain containing protein
Flesh Color	FC2	I trifida v3 Chr12 3,933,566	Ibat.Brg.12D_G007410.1	4893228	94.497	RWP-RK domain-containing protein
Flesh Color	FC2	I trifida v3 Chr12 3,933,566	Ibat.Brg.12D_G007420.1	4900438	101.707	conserved hypothetical protein
Flesh Color	FC2	I trifida v3 Chr12 3,933,566	Ibat.Brg.12D_G007200.1	4795483	3.248	casein lytic proteinase B3
Flesh Color	FC2	I trifida v3 Chr12 3,933,566	Ibat.Brg.12D_G007190.1	4788059	10.672	Pentatricopeptide repeat (PPR) superfamily protein
Flesh Color	FC2	I trifida v3 Chr12 3,933,566	Ibat.Brg.12D_G007180.1	4788017	10.714	conserved hypothetical protein
Flesh Color	FC2	I trifida v3 Chr12 3,933,566	Ibat.Brg.12D_G007170.1	4778983	19.748	EID1-like
Flesh Color	FC2	I trifida v3 Chr12 3,933,566	Ibat.Brg.12D_G007160.1	4769118	29.613	Cyclic nucleotide-regulated ion channel family protein
Flesh Color	FC2	I trifida v3 Chr12 3,933,566	Ibat.Brg.12D_G007150.1	4760365	38.366	Calcium/lipid-binding (CaLB) phosphatase
Flesh Color	FC2	I trifida v3 Chr12 3,933,566	Ibat.Brg.12D_G007140.1	4755799	42.932	tRNA/rRNA methyltransferase (SpoU) family protein
Flesh Color	FC2	I trifida v3 Chr12 3,933,566	Ibat.Brg.12D_G007130.1	4751839	46.892	Saccharopine dehydrogenase
Flesh Color	FC2	I trifida v3 Chr12 3,933,566	Ibat.Brg.12D_G007120.1	4748011	50.72	C2H2-like zinc finger protein
Flesh Color	FC2	I trifida v3 Chr12 3,933,566	Ibat.Brg.12D_G007110.1	4743667	55.064	ELM2 domain-containing protein
Flesh Color	FC2	I trifida v3 Chr12 3,933,566	Ibat.Brg.12D_G007100.1	4739473	59.258	UDP-glucose 6-dehydrogenase family protein
Flesh Color	FC2	I trifida v3 Chr12 3,933,566	Ibat.Brg.12D_G007090.1	4730935	67.796	hypothetical protein
Flesh Color	FC2	I trifida v3 Chr12 3,933,566	Ibat.Brg.12D_G007080.1	4729933	68.798	TPX2 (targeting protein for Xklp2) protein family
Flesh Color	FC2	I trifida v3 Chr12 3,933,566	Ibat.Brg.12D_G007070.1	4696834	101.897	conserved hypothetical protein
Flesh Color	FC2	I trifida v3 Chr12 3,933,566	Ibat.Brg.12E_G007200.1	4613604	0	membrane-anchored ubiquitin-fold protein 1 precursor
Flesh Color	FC2	I trifida v3 Chr12 3,933,566	Ibat.Brg.12E_G007210.1	4618794	5.328	Saccharopine dehydrogenase
Flesh Color	FC2	I trifida v3 Chr12 3,933,566	Ibat.Brg.12E_G007220.1	4625431	11.965	Saccharopine dehydrogenase
Flesh Color	FC2	I trifida v3 Chr12 3,933,566	Ibat.Brg.12E_G007230.1	4630935	17.469	Saccharopine dehydrogenase
Flesh Color	FC2	I trifida v3 Chr12 3,933,566	Ibat.Brg.12E_G007240.1	4635772	22.306	Saccharopine dehydrogenase
Flesh Color	FC2	I trifida v3 Chr12 3,933,566	Ibat.Brg.12E_G007250.1	4637109	23.643	hypothetical protein
Flesh Color	FC2	I trifida v3 Chr12 3,933,566	Ibat.Brg.12E_G007260.1	4639357	25.891	Protein of unknown function (DUF179)
Flesh Color	FC2	I trifida v3 Chr12 3,933,566	Ibat.Brg.12E_G007270.1	4641281	27.815	Protein of unknown function (DUF179)
Flesh Color	FC2	I trifida v3 Chr12 3,933,566	Ibat.Brg.12E_G007280.1	4643508	30.042	chorismate mutase
Flesh Color	FC2	I trifida v3 Chr12 3,933,566	Ibat.Brg.12E_G007290.1	4652961	39.495	hypothetical protein
Flesh Color	FC2	I trifida v3 Chr12 3,933,566	Ibat.Brg.12E_G007300.1	4654307	40.841	early nodulin-like protein
Flesh Color	FC2	I trifida v3 Chr12 3,933,566	Ibat.Brg.12E_G007310.1	4660783	47.317	early nodulin-like protein
Flesh Color	FC2	I trifida v3 Chr12 3,933,566	Ibat.Brg.12E_G007320.1	4665410	51.944	hypothetical protein
Flesh Color	FC2	I trifida v3 Chr12 3,933,566	Ibat.Brg.12E_G007330.1	4666756	53.29	early nodulin-like protein
Flesh Color	FC2	I trifida v3 Chr12 3,933,566	Ibat.Brg.12E_G007340.1	4673071	59.605	early nodulin-like protein
Flesh Color	FC2	I trifida v3 Chr12 3,933,566	Ibat.Brg.12E_G007350.1	4677504	64.038	early nodulin-like protein
Flesh Color	FC2	I trifida v3 Chr12 3,933,566	Ibat.Brg.12E_G007360.1	4683930	70.464	hypothetical protein
Flesh Color	FC2	I trifida v3 Chr12 3,933,566	Ibat.Brg.12E_G007370.1	4692311	78.845	Protein of unknown function (DUF1336)
Flesh Color	FC2	I trifida v3 Chr12 3,933,566	Ibat.Brg.12E_G007380.1	4696103	82.637	Vesicle transport v-SNARE family protein
Flesh Color	FC2	I trifida v3 Chr12 3,933,566	Ibat.Brg.12E_G007390.1	4699076	85.61	hypothetical protein
Flesh Color	FC2	I trifida v3 Chr12 3,933,566	Ibat.Brg.12E_G007400.1	4701147	87.681	conserved hypothetical protein
Flesh Color	FC2	I trifida v3 Chr12 3,933,566	Ibat.Brg.12E_G007410.1	4704517	91.051	myb domain protein
Flesh Color	FC2	I trifida v3 Chr12 3,933,566	Ibat.Brg.12E_G007420.1	4706137	92.671	myb domain protein
Flesh Color	FC2	I trifida v3 Chr12 3,933,566	Ibat.Brg.12E_G007430.1	4709039	95.573	SGNH hydrolase-type esterase superfamily protein
Flesh Color	FC2	I trifida v3 Chr12 3,933,566	Ibat.Brg.12E_G007440.1	4716968	103.502	NAC domain containing protein
Flesh Color	FC2	I trifida v3 Chr12 3,933,566	Ibat.Brg.12E_G007190.1	4610198	3.268	casein lytic proteinase B3
Flesh Color	FC2	I trifida v3 Chr12 3,933,566	Ibat.Brg.12E_G007180.1	4609591	3.875	casein lytic proteinase B3
Flesh Color	FC2	I trifida v3 Chr12 3,933,566	Ibat.Brg.12E_G007170.1	4602962	10.504	Pentatricopeptide repeat (PPR) superfamily protein
Flesh Color	FC2	I trifida v3 Chr12 3,933,566	Ibat.Brg.12E_G007160.1	4604803	8.663	conserved hypothetical protein
Flesh Color	FC2	I trifida v3 Chr12 3,933,566	Ibat.Brg.12E_G007150.1	4597221	16.245	EID1-like
Flesh Color	FC2	I trifida v3 Chr12 3,933,566	Ibat.Brg.12E_G007140.1	4594117	19.349	RING/U-box superfamily protein
Flesh Color	FC2	I trifida v3 Chr12 3,933,566	Ibat.Brg.12E_G007130.1	4585648	27.818	hypothetical protein
Flesh Color	FC2	I trifida v3 Chr12 3,933,566	Ibat.Brg.12E_G007120.1	4585158	28.308	Cyclic nucleotide-regulated ion channel family protein
Flesh Color	FC2	I trifida v3 Chr12 3,933,566	Ibat.Brg.12E_G007110.1	4575158	38.308	Calcium/lipid-binding (CaLB) phosphatase
Flesh Color	FC2	I trifida v3 Chr12 3,933,566	Ibat.Brg.12E_G007100.1	4569513	43.953	tRNA/rRNA methyltransferase (SpoU) family protein
Flesh Color	FC2	I trifida v3 Chr12 3,933,566	Ibat.Brg.12E_G007090.1	4569063	44.403	Cyclic nucleotide-regulated ion channel family protein
Flesh Color	FC2	I trifida v3 Chr12 3,933,566	Ibat.Brg.12E_G007080.1	4559024	54.442	Calcium/lipid-binding (CaLB) phosphatase
Flesh Color	FC2	I trifida v3 Chr12 3,933,566	Ibat.Brg.12E_G007070.1	4554575	58.891	tRNA/rRNA methyltransferase (SpoU) family protein
Flesh Color	FC2	I trifida v3 Chr12 3,933,566	Ibat.Brg.12E_G007060.1	4552254	61.212	Saccharopine dehydrogenase
Flesh Color	FC2	I trifida v3 Chr12 3,933,566	Ibat.Brg.12E_G007050.1	4548489	64.977	C2H2-like zinc finger protein
Flesh Color	FC2	I trifida v3 Chr12 3,933,566	Ibat.Brg.12E_G007040.1	4543906	69.56	ELM2 domain-containing protein
Flesh Color	FC2	I trifida v3 Chr12 3,933,566	Ibat.Brg.12E_G007030.1	4540851	72.615	UDP-glucose 6-dehydrogenase family protein
Flesh Color	FC2	I trifida v3 Chr12 3,933,566	Ibat.Brg.12E_G007020.1	4535078	78.388	UDP-Glycosyltransferase superfamily protein
Flesh Color	FC2	I trifida v3 Chr12 3,933,566	Ibat.Brg.12E_G007010.1	4527519	85.947	UDP-Glycosyltransferase superfamily protein
Flesh Color	FC2	I trifida v3 Chr12 3,933,566	Ibat.Brg.12E_G007000.1	4521025	92.441	UDP-Glycosyltransferase superfamily protein
Flesh Color	FC2	I trifida v3 Chr12 3,933,566	Ibat.Brg.12E_G006990.1	4514761	98.705	UDP-Glycosyltransferase superfamily protein
Flesh Color	FC3	I trifida v3 Chr12 18,956,680	Ibat.Brg.12B_G022290.1	21691193	0	phytochrome-associated protein
Flesh Color	FC3	I trifida v3 Chr12 18,956,680	Ibat.Brg.12B_G022300.1	21694426	1.656	elongation factor Ts family protein
Flesh Color	FC3	I trifida v3 Chr12 18,956,680	Ibat.Brg.12B_G022310.1	21699102	6.332	hypothetical protein
Flesh Color	FC3	I trifida v3 Chr12 18,956,680	Ibat.Brg.12B_G022320.1	21707304	14.534	glyoxal oxidase-related protein
Flesh Color	FC3	I trifida v3 Chr12 18,956,680	Ibat.Brg.12B_G022330.1	21713574	20.804	glyoxal oxidase-related protein
Flesh Color	FC3	I trifida v3 Chr12 18,956,680	Ibat.Brg.12B_G022340.1	21715075	22.305	glyoxal oxidase-related protein
Flesh Color	FC3	I trifida v3 Chr12 18,956,680	Ibat.Brg.12B_G022350.1	21719422	26.652	glyoxal oxidase-related protein
Flesh Color	FC3	I trifida v3 Chr12 18,956,680	Ibat.Brg.12B_G022360.1	21722546	29.776	xyloglucan endotransglucosylase/hydrolase
Flesh Color	FC3	I trifida v3 Chr12 18,956,680	Ibat.Brg.12B_G022370.1	21732873	40.103	hypothetical protein
Flesh Color	FC3	I trifida v3 Chr12 18,956,680	Ibat.Brg.12B_G022380.1	21743008	50.238	protein serine/threonine phosphatases;protein kinases;catalytics;cAMP-dependent protein kinase regulators;ATP binding;protein serine/threonine phosphatases
Flesh Color	FC3	I trifida v3 Chr12 18,956,680	Ibat.Brg.12B_G022390.1	21755898	63.128	RING/U-box superfamily protein
Flesh Color	FC3	I trifida v3 Chr12 18,956,680	Ibat.Brg.12B_G022400.1	21762823	70.053	novel interactor of JAZ
Flesh Color	FC3	I trifida v3 Chr12 18,956,680	Ibat.Brg.12B_G022410.1	21766773	74.003	RNA-binding CRS1 / YhbY (CRM) domain-containing protein
Flesh Color	FC3	I trifida v3 Chr12 18,956,680	Ibat.Brg.12B_G022420.1	21768117	75.347	Exostosin family protein
Flesh Color	FC3	I trifida v3 Chr12 18,956,680	Ibat.Brg.12B_G022430.1	21788749	95.979	nudix hydrolase homolog
Flesh Color	FC3	I trifida v3 Chr12 18,956,680	Ibat.Brg.12B_G022440.1	21788684	95.914	Integrase-type DNA-binding superfamily protein
Flesh Color	FC3	I trifida v3 Chr12 18,956,680	Ibat.Brg.12B_G022280.1	21688323	4.447	gamma-irradiation and mitomycin c induced
Flesh Color	FC3	I trifida v3 Chr12 18,956,680	Ibat.Brg.12B_G022270.1	21658208	34.562	basic helix-loop-helix (bHLH) DNA-binding superfamily protein
Flesh Color	FC3	I trifida v3 Chr12 18,956,680	Ibat.Brg.12B_G022260.1	21638358	54.412	Transducin/WD40 repeat-like superfamily protein
Flesh Color	FC3	I trifida v3 Chr12 18,956,680	Ibat.Brg.12B_G022250.1	21629512	63.258	RNA-binding protein-related
Flesh Color	FC3	I trifida v3 Chr12 18,956,680	Ibat.Brg.12B_G022240.1	21616198	76.572	Tesmin/TSO1-like CXC domain-containing protein
Flesh Color	FC3	I trifida v3 Chr12 18,956,680	Ibat.Brg.12B_G022230.1	21604303	88.467	hypothetical protein
Flesh Color	FC3	I trifida v3 Chr12 18,956,680	Ibat.Brg.12B_G022220.1	21597719	95.051	hypothetical protein
Flesh Color	FC3	I trifida v3 Chr12 18,956,680	Ibat.Brg.12D_G020800.1	21322002	0	phytochrome-associated protein
Flesh Color	FC3	I trifida v3 Chr12 18,956,680	Ibat.Brg.12D_G020810.1	21330160	6.008	elongation factor Ts family protein
Flesh Color	FC3	I trifida v3 Chr12 18,956,680	Ibat.Brg.12D_G020820.1	21331531	7.379	hypothetical protein
Flesh Color	FC3	I trifida v3 Chr12 18,956,680	Ibat.Brg.12D_G020830.1	21334761	10.609	hypothetical protein
Flesh Color	FC3	I trifida v3 Chr12 18,956,680	Ibat.Brg.12D_G020840.1	21335044	10.892	glyoxal oxidase-related protein
Flesh Color	FC3	I trifida v3 Chr12 18,956,680	Ibat.Brg.12D_G020850.1	21344683	20.531	glyoxal oxidase-related protein
Flesh Color	FC3	I trifida v3 Chr12 18,956,680	Ibat.Brg.12D_G020860.1	21346775	22.623	glyoxal oxidase-related protein
Flesh Color	FC3	I trifida v3 Chr12 18,956,680	Ibat.Brg.12D_G020870.1	21351119	26.967	glyoxal oxidase-related protein
Flesh Color	FC3	I trifida v3 Chr12 18,956,680	Ibat.Brg.12D_G020880.1	21354306	30.154	xyloglucan endotransglucosylase/hydrolase
Flesh Color	FC3	I trifida v3 Chr12 18,956,680	Ibat.Brg.12D_G020890.1	21357641	33.489	hypothetical protein
Flesh Color	FC3	I trifida v3 Chr12 18,956,680	Ibat.Brg.12D_G020900.1	21359913	35.761	RNA-directed DNA polymerase (reverse transcriptase)-related family protein
Flesh Color	FC3	I trifida v3 Chr12 18,956,680	Ibat.Brg.12D_G020910.1	21368911	44.759	protein serine/threonine phosphatases;protein kinases;catalytics;cAMP-dependent protein kinase regulators;ATP binding;protein serine/threonine phosphatases
Flesh Color	FC3	I trifida v3 Chr12 18,956,680	Ibat.Brg.12D_G020920.1	21371888	47.736	protein serine/threonine phosphatases;protein kinases;catalytics;cAMP-dependent protein kinase regulators;ATP binding;protein serine/threonine phosphatases
Flesh Color	FC3	I trifida v3 Chr12 18,956,680	Ibat.Brg.12D_G020930.1	21381056	56.904	RING/U-box superfamily protein
Flesh Color	FC3	I trifida v3 Chr12 18,956,680	Ibat.Brg.12D_G020940.1	21387853	63.701	novel interactor of JAZ
Flesh Color	FC3	I trifida v3 Chr12 18,956,680	Ibat.Brg.12D_G020950.1	21391805	67.653	RNA-binding CRS1 / YhbY (CRM) domain-containing protein
Flesh Color	FC3	I trifida v3 Chr12 18,956,680	Ibat.Brg.12D_G020960.1	21392182	68.03	Exostosin family protein
Flesh Color	FC3	I trifida v3 Chr12 18,956,680	Ibat.Brg.12D_G020970.1	21402346	78.194	hypothetical protein
Flesh Color	FC3	I trifida v3 Chr12 18,956,680	Ibat.Brg.12D_G020980.1	21407899	83.747	Integrase-type DNA-binding superfamily protein
Flesh Color	FC3	I trifida v3 Chr12 18,956,680	Ibat.Brg.12D_G020990.1	21422343	98.191	hypothetical protein
Flesh Color	FC3	I trifida v3 Chr12 18,956,680	Ibat.Brg.12D_G020790.1	21291141	33.011	basic helix-loop-helix (bHLH) DNA-binding superfamily protein
Flesh Color	FC3	I trifida v3 Chr12 18,956,680	Ibat.Brg.12D_G020780.1	21261622	62.53	Transducin/WD40 repeat-like superfamily protein
Flesh Color	FC3	I trifida v3 Chr12 18,956,680	Ibat.Brg.12D_G020770.1	21253855	70.297	RNA-binding protein-related
Flesh Color	FC3	I trifida v3 Chr12 18,956,680	Ibat.Brg.12D_G020760.1	21245417	78.735	Tesmin/TSO1-like CXC domain-containing protein
Flesh Color	FC3	I trifida v3 Chr12 18,956,680	Ibat.Brg.12D_G020750.1	21226051	98.101	Chaperone protein htpG family protein
Flesh Color	FC4	I trifida v3 Chr12 22,042,439	Ibat.Brg.12C_G029120.1	27583862	0	cytochrome P450, family 714, subfamily A, polypeptide
Flesh Color	FC4	I trifida v3 Chr12 22,042,439	Ibat.Brg.12C_G029110.1	27576702	2.038	hypothetical protein
Flesh Color	FC4	I trifida v3 Chr12 22,042,439	Ibat.Brg.12C_G029130.1	27588403	9.663	Transducin/WD40 repeat-like superfamily protein
Flesh Color	FC4	I trifida v3 Chr12 22,042,439	Ibat.Brg.12C_G029100.1	27565398	13.342	RING/U-box superfamily protein
Flesh Color	FC4	I trifida v3 Chr12 22,042,439	Ibat.Brg.12C_G029140.1	27592768	14.028	ATPase, F1 complex, delta/epsilon subunit
Flesh Color	FC4	I trifida v3 Chr12 22,042,439	Ibat.Brg.12C_G029090.1	27563594	15.146	thioredoxin H-type
Flesh Color	FC4	I trifida v3 Chr12 22,042,439	Ibat.Brg.12C_G029150.1	27596556	17.816	Transcriptional coactivator/pterin dehydratase
Flesh Color	FC4	I trifida v3 Chr12 22,042,439	Ibat.Brg.12C_G029080.1	27557001	21.739	Protein kinase superfamily protein
Flesh Color	FC4	I trifida v3 Chr12 22,042,439	Ibat.Brg.12C_G029160.1	27600738	21.998	metacaspase
Flesh Color	FC4	I trifida v3 Chr12 22,042,439	Ibat.Brg.12C_G029070.1	27552174	26.566	WRKY DNA-binding protein
Flesh Color	FC4	I trifida v3 Chr12 22,042,439	Ibat.Brg.12C_G029170.1	27606446	27.706	Nucleotide-diphospho-sugar transferase family protein
Flesh Color	FC4	I trifida v3 Chr12 22,042,439	Ibat.Brg.12C_G029180.1	27612021	33.281	Nucleotide-diphospho-sugar transferase family protein
Flesh Color	FC4	I trifida v3 Chr12 22,042,439	Ibat.Brg.12C_G029060.1	27543447	35.293	WRKY DNA-binding protein
Flesh Color	FC4	I trifida v3 Chr12 22,042,439	Ibat.Brg.12C_G029190.1	27616634	37.894	RNA-binding (RRM/RBD/RNP motifs) family protein
Flesh Color	FC4	I trifida v3 Chr12 22,042,439	Ibat.Brg.12C_G029050.1	27540634	38.106	hypothetical protein
Flesh Color	FC4	I trifida v3 Chr12 22,042,439	Ibat.Brg.12C_G029040.1	27538430	40.31	hypothetical protein
Flesh Color	FC4	I trifida v3 Chr12 22,042,439	Ibat.Brg.12C_G029200.1	27621267	42.527	SOH1 family protein
Flesh Color	FC4	I trifida v3 Chr12 22,042,439	Ibat.Brg.12C_G029030.1	27530212	48.528	Lung seven transmembrane receptor family protein
Flesh Color	FC4	I trifida v3 Chr12 22,042,439	Ibat.Brg.12C_G029210.1	27627797	49.057	glutamate dehydrogenase
Flesh Color	FC4	I trifida v3 Chr12 22,042,439	Ibat.Brg.12C_G029220.1	27631601	52.861	Chlorophyll A-B binding family protein
Flesh Color	FC4	I trifida v3 Chr12 22,042,439	Ibat.Brg.12C_G029020.1	27523591	55.149	Tetratricopeptide repeat (TPR)-like superfamily protein
Flesh Color	FC4	I trifida v3 Chr12 22,042,439	Ibat.Brg.12C_G029010.1	27522601	56.139	hypothetical protein
Flesh Color	FC4	I trifida v3 Chr12 22,042,439	Ibat.Brg.12C_G029000.1	27519789	58.951	response regulator
Flesh Color	FC4	I trifida v3 Chr12 22,042,439	Ibat.Brg.12C_G029230.1	27638685	59.945	myb domain protein
Flesh Color	FC4	I trifida v3 Chr12 22,042,439	Ibat.Brg.12C_G028990.1	27512990	65.75	Nucleic acid-binding, OB-fold-like protein
Flesh Color	FC4	I trifida v3 Chr12 22,042,439	Ibat.Brg.12C_G029240.1	27645050	66.31	conserved hypothetical protein
Flesh Color	FC4	I trifida v3 Chr12 22,042,439	Ibat.Brg.12C_G029250.1	27645388	66.648	P-loop containing nucleoside triphosphate hydrolases superfamily protein
Flesh Color	FC4	I trifida v3 Chr12 22,042,439	Ibat.Brg.12C_G028980.1	27509235	69.505	conserved hypothetical protein
Flesh Color	FC4	I trifida v3 Chr12 22,042,439	Ibat.Brg.12C_G028970.1	27504207	74.533	conserved hypothetical protein
Flesh Color	FC4	I trifida v3 Chr12 22,042,439	Ibat.Brg.12C_G028950.1	27502034	76.706	hypothetical protein
Flesh Color	FC4	I trifida v3 Chr12 22,042,439	Ibat.Brg.12C_G028960.1	27501972	76.768	conserved hypothetical protein
Flesh Color	FC4	I trifida v3 Chr12 22,042,439	Ibat.Brg.12C_G028940.1	27500374	78.366	Chalcone-flavanone isomerase family protein
Flesh Color	FC4	I trifida v3 Chr12 22,042,439	Ibat.Brg.12C_G029260.1	27657278	78.538	conserved hypothetical protein
Flesh Color	FC4	I trifida v3 Chr12 22,042,439	Ibat.Brg.12C_G028930.1	27495035	83.705	RING/U-box superfamily protein
Flesh Color	FC4	I trifida v3 Chr12 22,042,439	Ibat.Brg.12C_G029270.1	27663189	84.449	SU(VAR)3-9 homolog
Flesh Color	FC4	I trifida v3 Chr12 22,042,439	Ibat.Brg.12C_G028920.1	27489821	88.919	Disease resistance-responsive (dirigent-like protein) family protein
Flesh Color	FC4	I trifida v3 Chr12 22,042,439	Ibat.Brg.12C_G029280.1	27669059	90.319	SU(VAR)3-9 homolog
Flesh Color	FC4	I trifida v3 Chr12 22,042,439	Ibat.Brg.12C_G029290.1	27673345	94.605	conserved hypothetical protein
Flesh Color	FC4	I trifida v3 Chr12 22,042,439	Ibat.Brg.12C_G028910.1	27483111	95.629	Basic-leucine zipper (bZIP) transcription factor family protein
Flesh Color	FC4	I trifida v3 Chr12 22,042,439	Ibat.Brg.12C_G029300.1	27674949	96.209	hypothetical protein
Flesh Color	FC4	I trifida v3 Chr12 22,042,439	Ibat.Brg.12C_G028900.1	27479863	98.877	manganese superoxide dismutase
Flesh Color	FC4	I trifida v3 Chr12 22,042,439	Ibat.Brg.12C_G029310.1	27679353	100.613	hypothetical protein
Flesh Color	FC4	I trifida v3 Chr12 22,042,439	Ibat.Brg.12D_G025430.1	24389589	2.253	cytochrome P450, family 714, subfamily A, polypeptide
Flesh Color	FC4	I trifida v3 Chr12 22,042,439	Ibat.Brg.12D_G025440.1	24390910	3.574	cytochrome P450, family 714, subfamily A, polypeptide
Flesh Color	FC4	I trifida v3 Chr12 22,042,439	Ibat.Brg.12D_G025420.1	24383561	3.8	hypothetical protein
Flesh Color	FC4	I trifida v3 Chr12 22,042,439	Ibat.Brg.12D_G025450.1	24396561	9.225	Transducin/WD40 repeat-like superfamily protein
Flesh Color	FC4	I trifida v3 Chr12 22,042,439	Ibat.Brg.12D_G025460.1	24399839	12.503	ATPase, F1 complex, delta/epsilon subunit
Flesh Color	FC4	I trifida v3 Chr12 22,042,439	Ibat.Brg.12D_G025470.1	24404323	16.987	Transcriptional coactivator/pterin dehydratase
Flesh Color	FC4	I trifida v3 Chr12 22,042,439	Ibat.Brg.12D_G025480.1	24408515	21.179	metacaspase
Flesh Color	FC4	I trifida v3 Chr12 22,042,439	Ibat.Brg.12D_G025490.1	24409363	22.027	hypothetical protein
Flesh Color	FC4	I trifida v3 Chr12 22,042,439	Ibat.Brg.12D_G025500.1	24416674	29.338	Nucleotide-diphospho-sugar transferase family protein
Flesh Color	FC4	I trifida v3 Chr12 22,042,439	Ibat.Brg.12D_G025510.1	24422653	35.317	Nucleotide-diphospho-sugar transferase family protein
Flesh Color	FC4	I trifida v3 Chr12 22,042,439	Ibat.Brg.12D_G025520.1	24427181	39.845	hypothetical protein
Flesh Color	FC4	I trifida v3 Chr12 22,042,439	Ibat.Brg.12D_G025530.1	24428704	41.368	RNA-binding (RRM/RBD/RNP motifs) family protein
Flesh Color	FC4	I trifida v3 Chr12 22,042,439	Ibat.Brg.12D_G025540.1	24433784	46.448	SOH1 family protein
Flesh Color	FC4	I trifida v3 Chr12 22,042,439	Ibat.Brg.12D_G025550.1	24440576	53.24	glutamate dehydrogenase
Flesh Color	FC4	I trifida v3 Chr12 22,042,439	Ibat.Brg.12D_G025560.1	24444134	56.798	Chlorophyll A-B binding family protein
Flesh Color	FC4	I trifida v3 Chr12 22,042,439	Ibat.Brg.12D_G025570.1	24451094	63.758	myb domain protein
Flesh Color	FC4	I trifida v3 Chr12 22,042,439	Ibat.Brg.12D_G025580.1	24456707	69.371	conserved hypothetical protein
Flesh Color	FC4	I trifida v3 Chr12 22,042,439	Ibat.Brg.12D_G025590.1	24457080	69.744	P-loop containing nucleoside triphosphate hydrolases superfamily protein
Flesh Color	FC4	I trifida v3 Chr12 22,042,439	Ibat.Brg.12D_G025600.1	24468892	81.556	conserved hypothetical protein
Flesh Color	FC4	I trifida v3 Chr12 22,042,439	Ibat.Brg.12D_G025610.1	24473382	86.046	SU(VAR)3-9 homolog
Flesh Color	FC4	I trifida v3 Chr12 22,042,439	Ibat.Brg.12D_G025620.1	24481190	93.854	SU(VAR)3-9 homolog
Flesh Color	FC4	I trifida v3 Chr12 22,042,439	Ibat.Brg.12D_G025630.1	24486462	99.126	conserved hypothetical protein
Flesh Color	FC4	I trifida v3 Chr12 22,042,439	Ibat.Brg.12D_G025410.1	24374721	12.615	RING/U-box superfamily protein
Flesh Color	FC4	I trifida v3 Chr12 22,042,439	Ibat.Brg.12D_G025400.1	24372936	14.4	thioredoxin H-type
Flesh Color	FC4	I trifida v3 Chr12 22,042,439	Ibat.Brg.12D_G025390.1	24366206	21.13	Protein kinase superfamily protein
Flesh Color	FC4	I trifida v3 Chr12 22,042,439	Ibat.Brg.12D_G025380.1	24360913	26.423	hypothetical protein
Flesh Color	FC4	I trifida v3 Chr12 22,042,439	Ibat.Brg.12D_G025370.1	24355268	32.068	WRKY DNA-binding protein
Flesh Color	FC4	I trifida v3 Chr12 22,042,439	Ibat.Brg.12D_G025360.1	24345808	41.528	WRKY DNA-binding protein
Flesh Color	FC4	I trifida v3 Chr12 22,042,439	Ibat.Brg.12D_G025350.1	24343203	44.133	hypothetical protein
Flesh Color	FC4	I trifida v3 Chr12 22,042,439	Ibat.Brg.12D_G025340.1	24335030	52.306	Lung seven transmembrane receptor family protein
Flesh Color	FC4	I trifida v3 Chr12 22,042,439	Ibat.Brg.12D_G025330.1	24328397	58.939	Tetratricopeptide repeat (TPR)-like superfamily protein
Flesh Color	FC4	I trifida v3 Chr12 22,042,439	Ibat.Brg.12D_G025320.1	24327773	59.563	hypothetical protein
Flesh Color	FC4	I trifida v3 Chr12 22,042,439	Ibat.Brg.12D_G025310.1	24324376	62.96	response regulator
Flesh Color	FC4	I trifida v3 Chr12 22,042,439	Ibat.Brg.12D_G025300.1	24317855	69.481	Nucleic acid-binding, OB-fold-like protein
Flesh Color	FC4	I trifida v3 Chr12 22,042,439	Ibat.Brg.12D_G025290.1	24313804	73.532	conserved hypothetical protein
Flesh Color	FC4	I trifida v3 Chr12 22,042,439	Ibat.Brg.12D_G025280.1	24314057	73.279	hypothetical protein
Flesh Color	FC4	I trifida v3 Chr12 22,042,439	Ibat.Brg.12D_G025270.1	24308672	78.664	conserved hypothetical protein
Flesh Color	FC4	I trifida v3 Chr12 22,042,439	Ibat.Brg.12D_G025260.1	24306629	80.707	hypothetical protein
Flesh Color	FC4	I trifida v3 Chr12 22,042,439	Ibat.Brg.12D_G025250.1	24306013	81.323	hypothetical protein
Flesh Color	FC4	I trifida v3 Chr12 22,042,439	Ibat.Brg.12D_G025240.1	24294375	92.961	conserved hypothetical protein
Flesh Color	FC4	I trifida v3 Chr12 22,042,439	Ibat.Brg.12D_G025230.1	24289437	97.899	Chalcone-flavanone isomerase family protein
Flesh Color	FC4	I trifida v3 Chr12 22,042,439	Ibat.Brg.12E_G024370.1	23154665	0	hypothetical protein
Flesh Color	FC4	I trifida v3 Chr12 22,042,439	Ibat.Brg.12E_G024380.1	23154962	3.645	hypothetical protein
Flesh Color	FC4	I trifida v3 Chr12 22,042,439	Ibat.Brg.12E_G024390.1	23163861	12.544	RING/U-box superfamily protein
Flesh Color	FC4	I trifida v3 Chr12 22,042,439	Ibat.Brg.12E_G024400.1	23166355	15.038	thioredoxin H-type
Flesh Color	FC4	I trifida v3 Chr12 22,042,439	Ibat.Brg.12E_G024410.1	23173813	22.496	Protein kinase superfamily protein
Flesh Color	FC4	I trifida v3 Chr12 22,042,439	Ibat.Brg.12E_G024420.1	23177450	26.133	hypothetical protein
Flesh Color	FC4	I trifida v3 Chr12 22,042,439	Ibat.Brg.12E_G024430.1	23191392	40.075	Leucine-rich repeat protein kinase family protein
Flesh Color	FC4	I trifida v3 Chr12 22,042,439	Ibat.Brg.12E_G024440.1	23197345	46.028	Family of unknown function (DUF566)
Flesh Color	FC4	I trifida v3 Chr12 22,042,439	Ibat.Brg.12E_G024450.1	23198500	47.183	LUC7 N_terminus domain-containing protein
Flesh Color	FC4	I trifida v3 Chr12 22,042,439	Ibat.Brg.12E_G024460.1	23207462	56.145	conserved oligomeric Golgi complex component-related / COG complex component-related
Flesh Color	FC4	I trifida v3 Chr12 22,042,439	Ibat.Brg.12E_G024470.1	23211478	60.161	Plant invertase/pectin methylesterase inhibitor superfamily protein
Flesh Color	FC4	I trifida v3 Chr12 22,042,439	Ibat.Brg.12E_G024480.1	23215190	63.873	Plant invertase/pectin methylesterase inhibitor superfamily protein
Flesh Color	FC4	I trifida v3 Chr12 22,042,439	Ibat.Brg.12E_G024490.1	23220799	69.482	Plant invertase/pectin methylesterase inhibitor superfamily protein
Flesh Color	FC4	I trifida v3 Chr12 22,042,439	Ibat.Brg.12E_G024500.1	23223401	72.084	hypothetical protein
Flesh Color	FC4	I trifida v3 Chr12 22,042,439	Ibat.Brg.12E_G024510.1	23227303	75.986	hypothetical protein
Flesh Color	FC4	I trifida v3 Chr12 22,042,439	Ibat.Brg.12E_G024520.1	23231978	80.661	Plant invertase/pectin methylesterase inhibitor superfamily protein
Flesh Color	FC4	I trifida v3 Chr12 22,042,439	Ibat.Brg.12E_G024530.1	23236755	85.438	Plant invertase/pectin methylesterase inhibitor superfamily protein
Flesh Color	FC4	I trifida v3 Chr12 22,042,439	Ibat.Brg.12E_G024540.1	23248501	97.184	AGC (cAMP-dependent, cGMP-dependent and protein kinase C) kinase family protein
Flesh Color	FC4	I trifida v3 Chr12 22,042,439	Ibat.Brg.12E_G024550.1	23250362	99.045	Zincin-like metalloproteases family protein
Flesh Color	FC4	I trifida v3 Chr12 22,042,439	Ibat.Brg.12E_G024360.1	23146098	5.219	cytochrome P450, family 714, subfamily A, polypeptide
Flesh Color	FC4	I trifida v3 Chr12 22,042,439	Ibat.Brg.12E_G024350.1	23141491	9.826	Transducin/WD40 repeat-like superfamily protein
Flesh Color	FC4	I trifida v3 Chr12 22,042,439	Ibat.Brg.12E_G024340.1	23137026	14.291	ATPase, F1 complex, delta/epsilon subunit
Flesh Color	FC4	I trifida v3 Chr12 22,042,439	Ibat.Brg.12E_G024330.1	23132716	18.601	Transcriptional coactivator/pterin dehydratase
Flesh Color	FC4	I trifida v3 Chr12 22,042,439	Ibat.Brg.12E_G024320.1	23128499	22.818	metacaspase
Flesh Color	FC4	I trifida v3 Chr12 22,042,439	Ibat.Brg.12E_G024310.1	23119753	31.564	Nucleotide-diphospho-sugar transferase family protein
Flesh Color	FC4	I trifida v3 Chr12 22,042,439	Ibat.Brg.12E_G024300.1	23116677	34.64	Nucleotide-diphospho-sugar transferase family protein
Flesh Color	FC4	I trifida v3 Chr12 22,042,439	Ibat.Brg.12E_G024290.1	23114885	36.432	Nucleotide-diphospho-sugar transferase family protein
Flesh Color	FC4	I trifida v3 Chr12 22,042,439	Ibat.Brg.12E_G024280.1	23111912	39.405	RNA-binding (RRM/RBD/RNP motifs) family protein
Flesh Color	FC4	I trifida v3 Chr12 22,042,439	Ibat.Brg.12E_G024270.1	23107102	44.215	SOH1 family protein
Flesh Color	FC4	I trifida v3 Chr12 22,042,439	Ibat.Brg.12E_G024260.1	23101309	50.008	glutamate dehydrogenase
Flesh Color	FC4	I trifida v3 Chr12 22,042,439	Ibat.Brg.12E_G024250.1	23096179	55.138	WRKY DNA-binding protein
Flesh Color	FC4	I trifida v3 Chr12 22,042,439	Ibat.Brg.12E_G024240.1	23093584	57.733	hypothetical protein
Flesh Color	FC4	I trifida v3 Chr12 22,042,439	Ibat.Brg.12E_G024230.1	23085157	66.16	Lung seven transmembrane receptor family protein
Flesh Color	FC4	I trifida v3 Chr12 22,042,439	Ibat.Brg.12E_G024220.1	23078514	72.803	Tetratricopeptide repeat (TPR)-like superfamily protein
Flesh Color	FC4	I trifida v3 Chr12 22,042,439	Ibat.Brg.12E_G024210.1	23077515	73.802	hypothetical protein
Flesh Color	FC4	I trifida v3 Chr12 22,042,439	Ibat.Brg.12E_G024200.1	23074584	76.733	response regulator
Flesh Color	FC4	I trifida v3 Chr12 22,042,439	Ibat.Brg.12E_G024190.1	23067688	83.629	response regulator
Flesh Color	FC4	I trifida v3 Chr12 22,042,439	Ibat.Brg.12E_G024180.1	23058445	92.872	Lung seven transmembrane receptor family protein
Flesh Color	FC4	I trifida v3 Chr12 22,042,439	Ibat.Brg.12E_G024170.1	23053340	97.977	Tetratricopeptide repeat (TPR)-like superfamily protein
Flesh Color	FC4	I trifida v3 Chr12 22,042,439	Ibat.Brg.12E_G024160.1	23052341	98.976	hypothetical protein
Flesh Color	FC4	I trifida v3 Chr12 22,042,439	Ibat.Brg.12E_G024080.1	23015263	136.054	Chalcone-flavanone isomerase family protein
Flesh Color	FC4	I trifida v3 Chr12 22,042,439	Ibat.Brg.12F_G025470.1	24891140	6.288	cytochrome P450, family 714, subfamily A, polypeptide
Flesh Color	FC4	I trifida v3 Chr12 22,042,439	Ibat.Brg.12F_G025480.1	24896256	11.404	Transducin/WD40 repeat-like superfamily protein
Flesh Color	FC4	I trifida v3 Chr12 22,042,439	Ibat.Brg.12F_G025490.1	24904173	19.321	Transcriptional coactivator/pterin dehydratase
Flesh Color	FC4	I trifida v3 Chr12 22,042,439	Ibat.Brg.12F_G025500.1	24908450	23.598	metacaspase
Flesh Color	FC4	I trifida v3 Chr12 22,042,439	Ibat.Brg.12F_G025510.1	24915050	30.198	Nucleotide-diphospho-sugar transferase family protein
Flesh Color	FC4	I trifida v3 Chr12 22,042,439	Ibat.Brg.12F_G025520.1	24918909	34.057	hypothetical protein
Flesh Color	FC4	I trifida v3 Chr12 22,042,439	Ibat.Brg.12F_G025530.1	24921863	37.011	Nucleotide-diphospho-sugar transferase family protein
Flesh Color	FC4	I trifida v3 Chr12 22,042,439	Ibat.Brg.12F_G025540.1	24926256	41.404	RNA-binding (RRM/RBD/RNP motifs) family protein
Flesh Color	FC4	I trifida v3 Chr12 22,042,439	Ibat.Brg.12F_G025550.1	24931211	46.359	SOH1 family protein
Flesh Color	FC4	I trifida v3 Chr12 22,042,439	Ibat.Brg.12F_G025560.1	24935754	50.902	hypothetical protein
Flesh Color	FC4	I trifida v3 Chr12 22,042,439	Ibat.Brg.12F_G025570.1	24946534	61.682	glutamate dehydrogenase
Flesh Color	FC4	I trifida v3 Chr12 22,042,439	Ibat.Brg.12F_G025580.1	24950151	65.299	Chlorophyll A-B binding family protein
Flesh Color	FC4	I trifida v3 Chr12 22,042,439	Ibat.Brg.12F_G025590.1	24961042	76.19	myb domain protein
Flesh Color	FC4	I trifida v3 Chr12 22,042,439	Ibat.Brg.12F_G025600.1	24967130	82.278	conserved hypothetical protein
Flesh Color	FC4	I trifida v3 Chr12 22,042,439	Ibat.Brg.12F_G025610.1	24967501	82.649	P-loop containing nucleoside triphosphate hydrolases superfamily protein
Flesh Color	FC4	I trifida v3 Chr12 22,042,439	Ibat.Brg.12F_G025620.1	24979556	94.704	conserved hypothetical protein
Flesh Color	FC4	I trifida v3 Chr12 22,042,439	Ibat.Brg.12F_G025630.1	24987389	102.537	SU(VAR)3-9 homolog
Flesh Color	FC4	I trifida v3 Chr12 22,042,439	Ibat.Brg.12F_G025460.1	24881509	3.343	hypothetical protein
Flesh Color	FC4	I trifida v3 Chr12 22,042,439	Ibat.Brg.12F_G025450.1	24872509	12.343	RING/U-box superfamily protein
Flesh Color	FC4	I trifida v3 Chr12 22,042,439	Ibat.Brg.12F_G025440.1	24870876	13.976	thioredoxin H-type
Flesh Color	FC4	I trifida v3 Chr12 22,042,439	Ibat.Brg.12F_G025430.1	24864214	20.638	Protein kinase superfamily protein
Flesh Color	FC4	I trifida v3 Chr12 22,042,439	Ibat.Brg.12F_G025420.1	24859381	25.471	WRKY DNA-binding protein
Flesh Color	FC4	I trifida v3 Chr12 22,042,439	Ibat.Brg.12F_G025410.1	24850647	34.205	WRKY DNA-binding protein
Flesh Color	FC4	I trifida v3 Chr12 22,042,439	Ibat.Brg.12F_G025400.1	24848001	36.851	hypothetical protein
Flesh Color	FC4	I trifida v3 Chr12 22,042,439	Ibat.Brg.12F_G025390.1	24839166	45.686	Lung seven transmembrane receptor family protein
Flesh Color	FC4	I trifida v3 Chr12 22,042,439	Ibat.Brg.12F_G025380.1	24830823	54.029	Tetratricopeptide repeat (TPR)-like superfamily protein
Flesh Color	FC4	I trifida v3 Chr12 22,042,439	Ibat.Brg.12F_G025370.1	24830024	54.828	hypothetical protein
Flesh Color	FC4	I trifida v3 Chr12 22,042,439	Ibat.Brg.12F_G025360.1	24826838	58.014	response regulator
Flesh Color	FC4	I trifida v3 Chr12 22,042,439	Ibat.Brg.12F_G025350.1	24819780	65.072	Nucleic acid-binding, OB-fold-like protein
Flesh Color	FC4	I trifida v3 Chr12 22,042,439	Ibat.Brg.12F_G025340.1	24815635	69.217	conserved hypothetical protein
Flesh Color	FC4	I trifida v3 Chr12 22,042,439	Ibat.Brg.12F_G025330.1	24815843	69.009	hypothetical protein
Flesh Color	FC4	I trifida v3 Chr12 22,042,439	Ibat.Brg.12F_G025320.1	24805395	79.457	conserved hypothetical protein
Flesh Color	FC4	I trifida v3 Chr12 22,042,439	Ibat.Brg.12F_G025310.1	24803259	81.593	conserved hypothetical protein
Flesh Color	FC4	I trifida v3 Chr12 22,042,439	Ibat.Brg.12F_G025300.1	24803323	81.529	hypothetical protein
Flesh Color	FC4	I trifida v3 Chr12 22,042,439	Ibat.Brg.12F_G025290.1	24801695	83.157	Chalcone-flavanone isomerase family protein
Flesh Color	FC4	I trifida v3 Chr12 22,042,439	Ibat.Brg.12F_G025280.1	24793789	91.063	RING/U-box superfamily protein
Flesh Color	FC4	I trifida v3 Chr12 22,042,439	Ibat.Brg.12F_G025270.1	24788202	96.65	Basic-leucine zipper (bZIP) transcription factor family protein
Flesh Color	FC4	I trifida v3 Chr12 22,042,439	Ibat.Brg.12F_G025260.1	24785004	99.848	manganese superoxide dismutase
Flesh Color	FC4	I trifida v3 Chr12 22,042,439	Ibat.Brg.12F_G025250.1	24777807	107.045	Melibiase family protein
Flesh Color	FC5	I trifida v3 Chr12 22,064,285	Ibat.Brg.12C_G029160.1	27597494	0	metacaspase
Flesh Color	FC5	I trifida v3 Chr12 22,064,285	Ibat.Brg.12C_G029170.1	27609113	8.618	Nucleotide-diphospho-sugar transferase family protein
Flesh Color	FC5	I trifida v3 Chr12 22,064,285	Ibat.Brg.12C_G029180.1	27612021	11.526	Nucleotide-diphospho-sugar transferase family protein
Flesh Color	FC5	I trifida v3 Chr12 22,064,285	Ibat.Brg.12C_G029190.1	27616634	16.139	RNA-binding (RRM/RBD/RNP motifs) family protein
Flesh Color	FC5	I trifida v3 Chr12 22,064,285	Ibat.Brg.12C_G029200.1	27621267	20.772	SOH1 family protein
Flesh Color	FC5	I trifida v3 Chr12 22,064,285	Ibat.Brg.12C_G029210.1	27627797	27.302	glutamate dehydrogenase
Flesh Color	FC5	I trifida v3 Chr12 22,064,285	Ibat.Brg.12C_G029220.1	27631601	31.106	Chlorophyll A-B binding family protein
Flesh Color	FC5	I trifida v3 Chr12 22,064,285	Ibat.Brg.12C_G029230.1	27638685	38.19	myb domain protein
Flesh Color	FC5	I trifida v3 Chr12 22,064,285	Ibat.Brg.12C_G029240.1	27645050	44.555	conserved hypothetical protein
Flesh Color	FC5	I trifida v3 Chr12 22,064,285	Ibat.Brg.12C_G029250.1	27645388	44.893	P-loop containing nucleoside triphosphate hydrolases superfamily protein
Flesh Color	FC5	I trifida v3 Chr12 22,064,285	Ibat.Brg.12C_G029260.1	27657278	56.783	conserved hypothetical protein
Flesh Color	FC5	I trifida v3 Chr12 22,064,285	Ibat.Brg.12C_G029270.1	27663189	62.694	SU(VAR)3-9 homolog
Flesh Color	FC5	I trifida v3 Chr12 22,064,285	Ibat.Brg.12C_G029280.1	27669059	68.564	SU(VAR)3-9 homolog
Flesh Color	FC5	I trifida v3 Chr12 22,064,285	Ibat.Brg.12C_G029290.1	27673345	72.85	conserved hypothetical protein
Flesh Color	FC5	I trifida v3 Chr12 22,064,285	Ibat.Brg.12C_G029300.1	27674949	74.454	hypothetical protein
Flesh Color	FC5	I trifida v3 Chr12 22,064,285	Ibat.Brg.12C_G029310.1	27679353	78.858	hypothetical protein
Flesh Color	FC5	I trifida v3 Chr12 22,064,285	Ibat.Brg.12C_G029320.1	27682857	82.362	hypothetical protein
Flesh Color	FC5	I trifida v3 Chr12 22,064,285	Ibat.Brg.12C_G029330.1	27686132	85.637	F-box family protein
Flesh Color	FC5	I trifida v3 Chr12 22,064,285	Ibat.Brg.12C_G029340.1	27700356	99.861	Integrase-type DNA-binding superfamily protein
Flesh Color	FC5	I trifida v3 Chr12 22,064,285	Ibat.Brg.12C_G029150.1	27596556	3.939	Transcriptional coactivator/pterin dehydratase
Flesh Color	FC5	I trifida v3 Chr12 22,064,285	Ibat.Brg.12C_G029140.1	27592768	7.727	ATPase, F1 complex, delta/epsilon subunit
Flesh Color	FC5	I trifida v3 Chr12 22,064,285	Ibat.Brg.12C_G029130.1	27588403	12.092	Transducin/WD40 repeat-like superfamily protein
Flesh Color	FC5	I trifida v3 Chr12 22,064,285	Ibat.Brg.12C_G029120.1	27583862	16.633	cytochrome P450, family 714, subfamily A, polypeptide
Flesh Color	FC5	I trifida v3 Chr12 22,064,285	Ibat.Brg.12C_G029110.1	27576702	23.793	hypothetical protein
Flesh Color	FC5	I trifida v3 Chr12 22,064,285	Ibat.Brg.12C_G029100.1	27565398	35.097	RING/U-box superfamily protein
Flesh Color	FC5	I trifida v3 Chr12 22,064,285	Ibat.Brg.12C_G029090.1	27563594	36.901	thioredoxin H-type
Flesh Color	FC5	I trifida v3 Chr12 22,064,285	Ibat.Brg.12C_G029080.1	27557001	43.494	Protein kinase superfamily protein
Flesh Color	FC5	I trifida v3 Chr12 22,064,285	Ibat.Brg.12C_G029070.1	27552174	48.321	WRKY DNA-binding protein
Flesh Color	FC5	I trifida v3 Chr12 22,064,285	Ibat.Brg.12C_G029060.1	27543447	57.048	WRKY DNA-binding protein
Flesh Color	FC5	I trifida v3 Chr12 22,064,285	Ibat.Brg.12C_G029050.1	27540634	59.861	hypothetical protein
Flesh Color	FC5	I trifida v3 Chr12 22,064,285	Ibat.Brg.12C_G029040.1	27538430	62.065	hypothetical protein
Flesh Color	FC5	I trifida v3 Chr12 22,064,285	Ibat.Brg.12C_G029030.1	27530212	70.283	Lung seven transmembrane receptor family protein
Flesh Color	FC5	I trifida v3 Chr12 22,064,285	Ibat.Brg.12C_G029020.1	27523591	76.904	Tetratricopeptide repeat (TPR)-like superfamily protein
Flesh Color	FC5	I trifida v3 Chr12 22,064,285	Ibat.Brg.12C_G029010.1	27522601	77.894	hypothetical protein
Flesh Color	FC5	I trifida v3 Chr12 22,064,285	Ibat.Brg.12C_G029000.1	27519789	80.706	response regulator
Flesh Color	FC5	I trifida v3 Chr12 22,064,285	Ibat.Brg.12C_G028990.1	27512990	87.505	Nucleic acid-binding, OB-fold-like protein
Flesh Color	FC5	I trifida v3 Chr12 22,064,285	Ibat.Brg.12C_G028980.1	27509235	91.26	conserved hypothetical protein
Flesh Color	FC5	I trifida v3 Chr12 22,064,285	Ibat.Brg.12C_G028970.1	27504207	96.288	conserved hypothetical protein
Flesh Color	FC5	I trifida v3 Chr12 22,064,285	Ibat.Brg.12C_G028960.1	27501972	98.523	conserved hypothetical protein
Flesh Color	FC5	I trifida v3 Chr12 22,064,285	Ibat.Brg.12C_G028950.1	27502034	98.461	hypothetical protein
Flesh Color	FC5	I trifida v3 Chr12 22,064,285	Ibat.Brg.12C_G028940.1	27500374	100.121	Chalcone-flavanone isomerase family protein
Flesh Color	FC5	I trifida v3 Chr12 22,064,285	Ibat.Brg.12E_G024320.1	23128499	0	metacaspase
Flesh Color	FC5	I trifida v3 Chr12 22,064,285	Ibat.Brg.12E_G024330.1	23132716	3.962	Transcriptional coactivator/pterin dehydratase
Flesh Color	FC5	I trifida v3 Chr12 22,064,285	Ibat.Brg.12E_G024340.1	23137026	8.272	ATPase, F1 complex, delta/epsilon subunit
Flesh Color	FC5	I trifida v3 Chr12 22,064,285	Ibat.Brg.12E_G024350.1	23141491	12.737	Transducin/WD40 repeat-like superfamily protein
Flesh Color	FC5	I trifida v3 Chr12 22,064,285	Ibat.Brg.12E_G024360.1	23146098	17.344	cytochrome P450, family 714, subfamily A, polypeptide
Flesh Color	FC5	I trifida v3 Chr12 22,064,285	Ibat.Brg.12E_G024370.1	23154665	25.911	hypothetical protein
Flesh Color	FC5	I trifida v3 Chr12 22,064,285	Ibat.Brg.12E_G024380.1	23154962	26.208	hypothetical protein
Flesh Color	FC5	I trifida v3 Chr12 22,064,285	Ibat.Brg.12E_G024390.1	23163861	35.107	RING/U-box superfamily protein
Flesh Color	FC5	I trifida v3 Chr12 22,064,285	Ibat.Brg.12E_G024400.1	23166355	37.601	thioredoxin H-type
Flesh Color	FC5	I trifida v3 Chr12 22,064,285	Ibat.Brg.12E_G024410.1	23173813	45.059	Protein kinase superfamily protein
Flesh Color	FC5	I trifida v3 Chr12 22,064,285	Ibat.Brg.12E_G024420.1	23177450	48.696	hypothetical protein
Flesh Color	FC5	I trifida v3 Chr12 22,064,285	Ibat.Brg.12E_G024430.1	23191392	62.638	Leucine-rich repeat protein kinase family protein
Flesh Color	FC5	I trifida v3 Chr12 22,064,285	Ibat.Brg.12E_G024440.1	23197345	68.591	Family of unknown function (DUF566)
Flesh Color	FC5	I trifida v3 Chr12 22,064,285	Ibat.Brg.12E_G024450.1	23198500	69.746	LUC7 N_terminus domain-containing protein
Flesh Color	FC5	I trifida v3 Chr12 22,064,285	Ibat.Brg.12E_G024460.1	23207462	78.708	conserved oligomeric Golgi complex component-related / COG complex component-related
Flesh Color	FC5	I trifida v3 Chr12 22,064,285	Ibat.Brg.12E_G024470.1	23211478	82.724	Plant invertase/pectin methylesterase inhibitor superfamily protein
Flesh Color	FC5	I trifida v3 Chr12 22,064,285	Ibat.Brg.12E_G024480.1	23215190	86.436	Plant invertase/pectin methylesterase inhibitor superfamily protein
Flesh Color	FC5	I trifida v3 Chr12 22,064,285	Ibat.Brg.12E_G024490.1	23220799	92.045	Plant invertase/pectin methylesterase inhibitor superfamily protein
Flesh Color	FC5	I trifida v3 Chr12 22,064,285	Ibat.Brg.12E_G024500.1	23223401	94.647	hypothetical protein
Flesh Color	FC5	I trifida v3 Chr12 22,064,285	Ibat.Brg.12E_G024510.1	23227303	98.549	hypothetical protein
Flesh Color	FC5	I trifida v3 Chr12 22,064,285	Ibat.Brg.12E_G024520.1	23231978	103.224	Plant invertase/pectin methylesterase inhibitor superfamily protein
Flesh Color	FC5	I trifida v3 Chr12 22,064,285	Ibat.Brg.12E_G024310.1	23119753	9.001	Nucleotide-diphospho-sugar transferase family protein
Flesh Color	FC5	I trifida v3 Chr12 22,064,285	Ibat.Brg.12E_G024300.1	23116677	12.077	Nucleotide-diphospho-sugar transferase family protein
Flesh Color	FC5	I trifida v3 Chr12 22,064,285	Ibat.Brg.12E_G024290.1	23114885	13.869	Nucleotide-diphospho-sugar transferase family protein
Flesh Color	FC5	I trifida v3 Chr12 22,064,285	Ibat.Brg.12E_G024280.1	23111912	16.842	RNA-binding (RRM/RBD/RNP motifs) family protein
Flesh Color	FC5	I trifida v3 Chr12 22,064,285	Ibat.Brg.12E_G024270.1	23107102	21.652	SOH1 family protein
Flesh Color	FC5	I trifida v3 Chr12 22,064,285	Ibat.Brg.12E_G024260.1	23101309	27.445	glutamate dehydrogenase
Flesh Color	FC5	I trifida v3 Chr12 22,064,285	Ibat.Brg.12E_G024250.1	23096179	32.575	WRKY DNA-binding protein
Flesh Color	FC5	I trifida v3 Chr12 22,064,285	Ibat.Brg.12E_G024240.1	23093584	35.17	hypothetical protein
Flesh Color	FC5	I trifida v3 Chr12 22,064,285	Ibat.Brg.12E_G024230.1	23085157	43.597	Lung seven transmembrane receptor family protein
Flesh Color	FC5	I trifida v3 Chr12 22,064,285	Ibat.Brg.12E_G024220.1	23078514	50.24	Tetratricopeptide repeat (TPR)-like superfamily protein
Flesh Color	FC5	I trifida v3 Chr12 22,064,285	Ibat.Brg.12E_G024210.1	23077515	51.239	hypothetical protein
Flesh Color	FC5	I trifida v3 Chr12 22,064,285	Ibat.Brg.12E_G024200.1	23074584	54.17	response regulator
Flesh Color	FC5	I trifida v3 Chr12 22,064,285	Ibat.Brg.12E_G024190.1	23067688	61.066	response regulator
Flesh Color	FC5	I trifida v3 Chr12 22,064,285	Ibat.Brg.12E_G024180.1	23058445	70.309	Lung seven transmembrane receptor family protein
Flesh Color	FC5	I trifida v3 Chr12 22,064,285	Ibat.Brg.12E_G024170.1	23053340	75.414	Tetratricopeptide repeat (TPR)-like superfamily protein
Flesh Color	FC5	I trifida v3 Chr12 22,064,285	Ibat.Brg.12E_G024160.1	23052341	76.413	hypothetical protein
Flesh Color	FC5	I trifida v3 Chr12 22,064,285	Ibat.Brg.12E_G024150.1	23049410	79.344	response regulator
Flesh Color	FC5	I trifida v3 Chr12 22,064,285	Ibat.Brg.12E_G024140.1	23042678	86.076	Nucleic acid-binding, OB-fold-like protein
Flesh Color	FC5	I trifida v3 Chr12 22,064,285	Ibat.Brg.12E_G024130.1	23038544	90.21	conserved hypothetical protein
Flesh Color	FC5	I trifida v3 Chr12 22,064,285	Ibat.Brg.12E_G024120.1	23038810	89.944	hypothetical protein
Flesh Color	FC5	I trifida v3 Chr12 22,064,285	Ibat.Brg.12E_G024110.1	23028751	100.003	conserved hypothetical protein
Flesh Color	FC5	I trifida v3 Chr12 22,064,285	Ibat.Brg.12E_G024100.1	23026397	102.357	conserved hypothetical protein
Flesh Color	FC5	I trifida v3 Chr12 22,064,285	Ibat.Brg.12E_G024090.1	23023897	104.857	Chalcone-flavanone isomerase family protein
Flesh Color	FC6	I trifida v3 Chr12 23,146,784	Ibat.Brg.12A_G029580.1	27195773	0	phosphate transporter 1;7
Flesh Color	FC6	I trifida v3 Chr12 23,146,784	Ibat.Brg.12A_G029590.1	27195697	0.519	hypothetical protein
Flesh Color	FC6	I trifida v3 Chr12 23,146,784	Ibat.Brg.12A_G029600.1	27199650	4.472	manganese tracking factor for mitochondrial SOD2
Flesh Color	FC6	I trifida v3 Chr12 23,146,784	Ibat.Brg.12A_G029610.1	27203790	8.612	conserved hypothetical protein
Flesh Color	FC6	I trifida v3 Chr12 23,146,784	Ibat.Brg.12A_G029620.1	27204662	9.484	Folylpolyglutamate synthetase family protein
Flesh Color	FC6	I trifida v3 Chr12 23,146,784	Ibat.Brg.12A_G029630.1	27211211	16.033	hypothetical protein
Flesh Color	FC6	I trifida v3 Chr12 23,146,784	Ibat.Brg.12A_G029640.1	27214062	18.884	basic helix-loop-helix (bHLH) DNA-binding superfamily protein
Flesh Color	FC6	I trifida v3 Chr12 23,146,784	Ibat.Brg.12A_G029650.1	27217271	22.093	hypothetical protein
Flesh Color	FC6	I trifida v3 Chr12 23,146,784	Ibat.Brg.12A_G029660.1	27218582	23.404	sigma factor E
Flesh Color	FC6	I trifida v3 Chr12 23,146,784	Ibat.Brg.12A_G029670.1	27227980	32.802	Nodulin MtN3 family protein
Flesh Color	FC6	I trifida v3 Chr12 23,146,784	Ibat.Brg.12A_G029680.1	27232869	37.691	Pentatricopeptide repeat (PPR) superfamily protein
Flesh Color	FC6	I trifida v3 Chr12 23,146,784	Ibat.Brg.12A_G029690.1	27234289	39.111	polypyrimidine tract-binding protein
Flesh Color	FC6	I trifida v3 Chr12 23,146,784	Ibat.Brg.12A_G029700.1	27239463	44.285	FTSH protease
Flesh Color	FC6	I trifida v3 Chr12 23,146,784	Ibat.Brg.12A_G029710.1	27248688	53.51	regulatory components of ABA receptor
Flesh Color	FC6	I trifida v3 Chr12 23,146,784	Ibat.Brg.12A_G029720.1	27255011	59.833	Haloacid dehalogenase-like hydrolase (HAD) superfamily protein
Flesh Color	FC6	I trifida v3 Chr12 23,146,784	Ibat.Brg.12A_G029730.1	27258832	63.654	Folylpolyglutamate synthetase family protein
Flesh Color	FC6	I trifida v3 Chr12 23,146,784	Ibat.Brg.12A_G029740.1	27262472	67.294	hypothetical protein
Flesh Color	FC6	I trifida v3 Chr12 23,146,784	Ibat.Brg.12A_G029750.1	27265154	69.976	sigma factor E
Flesh Color	FC6	I trifida v3 Chr12 23,146,784	Ibat.Brg.12A_G029760.1	27278097	82.919	hypothetical protein
Flesh Color	FC6	I trifida v3 Chr12 23,146,784	Ibat.Brg.12A_G029770.1	27284897	89.719	Pentatricopeptide repeat (PPR) superfamily protein
Flesh Color	FC6	I trifida v3 Chr12 23,146,784	Ibat.Brg.12A_G029780.1	27288216	93.038	hypothetical protein
Flesh Color	FC6	I trifida v3 Chr12 23,146,784	Ibat.Brg.12A_G029790.1	27292532	97.354	Nodulin MtN3 family protein
Flesh Color	FC6	I trifida v3 Chr12 23,146,784	Ibat.Brg.12A_G029800.1	27296518	101.34	Pentatricopeptide repeat (PPR) superfamily protein
Flesh Color	FC6	I trifida v3 Chr12 23,146,784	Ibat.Brg.12A_G029570.1	27192035	3.143	plastid division1
Flesh Color	FC6	I trifida v3 Chr12 23,146,784	Ibat.Brg.12A_G029560.1	27181367	13.811	hypothetical protein
Flesh Color	FC6	I trifida v3 Chr12 23,146,784	Ibat.Brg.12A_G029550.1	27175817	19.361	cytokinin response factor
Flesh Color	FC6	I trifida v3 Chr12 23,146,784	Ibat.Brg.12A_G029540.1	27156505	38.673	potassium transporter
Flesh Color	FC6	I trifida v3 Chr12 23,146,784	Ibat.Brg.12A_G029530.1	27149601	45.577	ubiquitin conjugating enzyme
Flesh Color	FC6	I trifida v3 Chr12 23,146,784	Ibat.Brg.12A_G029520.1	27146514	48.664	myosin heavy chain-related
Flesh Color	FC6	I trifida v3 Chr12 23,146,784	Ibat.Brg.12A_G029510.1	27142109	53.069	Leucine-rich repeat protein kinase family protein
Flesh Color	FC6	I trifida v3 Chr12 23,146,784	Ibat.Brg.12A_G029500.1	27140588	54.59	hypothetical protein
Flesh Color	FC6	I trifida v3 Chr12 23,146,784	Ibat.Brg.12A_G029490.1	27137572	57.606	UDP-Glycosyltransferase superfamily protein
Flesh Color	FC6	I trifida v3 Chr12 23,146,784	Ibat.Brg.12A_G029480.1	27133589	61.589	DUF3143 domain containing protein
Flesh Color	FC6	I trifida v3 Chr12 23,146,784	Ibat.Brg.12A_G029470.1	27131253	63.925	plastidic pyruvate kinase beta subunit
Flesh Color	FC6	I trifida v3 Chr12 23,146,784	Ibat.Brg.12A_G029460.1	27125007	70.171	timeless family protein
Flesh Color	FC6	I trifida v3 Chr12 23,146,784	Ibat.Brg.12A_G029450.1	27116769	78.409	CAAX amino terminal protease family protein
Flesh Color	FC6	I trifida v3 Chr12 23,146,784	Ibat.Brg.12A_G029440.1	27104839	90.339	SLAC1 homologue
Flesh Color	FC6	I trifida v3 Chr12 23,146,784	Ibat.Brg.12A_G029430.1	27096417	98.761	SLAC1 homologue
Flesh Color	FC6	I trifida v3 Chr12 23,146,784	Ibat.Brg.12A_G029420.1	27094644	100.534	SLAC1 homologue
Flesh Color	FC6	I trifida v3 Chr12 23,146,784	Ibat.Brg.12C_G031070.1	28861136	0	phosphate transporter 1;7
Flesh Color	FC6	I trifida v3 Chr12 23,146,784	Ibat.Brg.12C_G031080.1	28866831	4.087	manganese tracking factor for mitochondrial SOD2
Flesh Color	FC6	I trifida v3 Chr12 23,146,784	Ibat.Brg.12C_G031090.1	28871827	9.083	conserved hypothetical protein
Flesh Color	FC6	I trifida v3 Chr12 23,146,784	Ibat.Brg.12C_G031100.1	28875158	12.414	Folylpolyglutamate synthetase family protein
Flesh Color	FC6	I trifida v3 Chr12 23,146,784	Ibat.Brg.12C_G031110.1	28891253	28.509	regulatory components of ABA receptor
Flesh Color	FC6	I trifida v3 Chr12 23,146,784	Ibat.Brg.12C_G031120.1	28897157	34.413	Haloacid dehalogenase-like hydrolase (HAD) superfamily protein
Flesh Color	FC6	I trifida v3 Chr12 23,146,784	Ibat.Brg.12C_G031130.1	28906411	43.667	DNAJ heat shock N-terminal domain-containing protein
Flesh Color	FC6	I trifida v3 Chr12 23,146,784	Ibat.Brg.12C_G031140.1	28909979	47.235	pyruvate kinase family protein
Flesh Color	FC6	I trifida v3 Chr12 23,146,784	Ibat.Brg.12C_G031150.1	28911205	48.461	pyruvate kinase family protein
Flesh Color	FC6	I trifida v3 Chr12 23,146,784	Ibat.Brg.12C_G031160.1	28915350	52.606	spermidine synthase
Flesh Color	FC6	I trifida v3 Chr12 23,146,784	Ibat.Brg.12C_G031170.1	28919152	56.408	RING/U-box superfamily protein
Flesh Color	FC6	I trifida v3 Chr12 23,146,784	Ibat.Brg.12C_G031180.1	28922727	59.983	OBP3-responsive gene
Flesh Color	FC6	I trifida v3 Chr12 23,146,784	Ibat.Brg.12C_G031190.1	28924889	62.145	IQ-domain
Flesh Color	FC6	I trifida v3 Chr12 23,146,784	Ibat.Brg.12C_G031200.1	28929965	67.221	Glycogen/starch synthases, ADP-glucose type
Flesh Color	FC6	I trifida v3 Chr12 23,146,784	Ibat.Brg.12C_G031210.1	28937341	74.597	SNARE-like superfamily protein
Flesh Color	FC6	I trifida v3 Chr12 23,146,784	Ibat.Brg.12C_G031220.1	28942081	79.337	2A phosphatase associated protein of 46 kD
Flesh Color	FC6	I trifida v3 Chr12 23,146,784	Ibat.Brg.12C_G031230.1	28943249	80.505	zinc ion binding;nucleic acid binding
Flesh Color	FC6	I trifida v3 Chr12 23,146,784	Ibat.Brg.12C_G031240.1	28948680	85.936	Ribonuclease P protein subunit P38-related
Flesh Color	FC6	I trifida v3 Chr12 23,146,784	Ibat.Brg.12C_G031250.1	28956295	93.551	conserved hypothetical protein
Flesh Color	FC6	I trifida v3 Chr12 23,146,784	Ibat.Brg.12C_G031260.1	28959439	96.695	Tetratricopeptide repeat (TPR)-like superfamily protein
Flesh Color	FC6	I trifida v3 Chr12 23,146,784	Ibat.Brg.12C_G031270.1	28959559	96.815	hypothetical protein
Flesh Color	FC6	I trifida v3 Chr12 23,146,784	Ibat.Brg.12C_G031280.1	28959924	97.18	plastid transcriptionally active7
Flesh Color	FC6	I trifida v3 Chr12 23,146,784	Ibat.Brg.12C_G031290.1	28965059	102.315	ARM repeat superfamily protein
Flesh Color	FC6	I trifida v3 Chr12 23,146,784	Ibat.Brg.12C_G031060.1	28858048	4.696	plastid division1
Flesh Color	FC6	I trifida v3 Chr12 23,146,784	Ibat.Brg.12C_G031050.1	28848289	14.455	cytokinin response factor
Flesh Color	FC6	I trifida v3 Chr12 23,146,784	Ibat.Brg.12C_G031040.1	28836065	26.679	cytokinin response factor
Flesh Color	FC6	I trifida v3 Chr12 23,146,784	Ibat.Brg.12C_G031030.1	28815976	46.768	potassium transporter
Flesh Color	FC6	I trifida v3 Chr12 23,146,784	Ibat.Brg.12C_G031020.1	28809068	53.676	ubiquitin-conjugating enzyme
Flesh Color	FC6	I trifida v3 Chr12 23,146,784	Ibat.Brg.12C_G031010.1	28800760	61.984	myosin heavy chain-related
Flesh Color	FC6	I trifida v3 Chr12 23,146,784	Ibat.Brg.12C_G031000.1	28796327	66.417	Leucine-rich repeat protein kinase family protein
Flesh Color	FC6	I trifida v3 Chr12 23,146,784	Ibat.Brg.12C_G030990.1	28795289	67.455	hypothetical protein
Flesh Color	FC6	I trifida v3 Chr12 23,146,784	Ibat.Brg.12C_G030980.1	28791007	71.737	UDP-Glycosyltransferase superfamily protein
Flesh Color	FC6	I trifida v3 Chr12 23,146,784	Ibat.Brg.12C_G030970.1	28786792	75.952	DUF3143 domain containing protein
Flesh Color	FC6	I trifida v3 Chr12 23,146,784	Ibat.Brg.12C_G030960.1	28785073	77.671	plastidic pyruvate kinase beta subunit
Flesh Color	FC6	I trifida v3 Chr12 23,146,784	Ibat.Brg.12C_G030950.1	28778851	83.893	timeless family protein
Flesh Color	FC6	I trifida v3 Chr12 23,146,784	Ibat.Brg.12C_G030940.1	28770652	92.092	CAAX amino terminal protease family protein
Flesh Color	FC6	I trifida v3 Chr12 23,146,784	Ibat.Brg.12C_G030930.1	28758391	104.353	SLAC1 homologue
Flesh Color	FC6	I trifida v3 Chr12 23,146,784	Ibat.Brg.12D_G028010.1	25984077	0	phosphate transporter 1;7
Flesh Color	FC6	I trifida v3 Chr12 23,146,784	Ibat.Brg.12D_G028020.1	25990401	5.729	plastid division1
Flesh Color	FC6	I trifida v3 Chr12 23,146,784	Ibat.Brg.12D_G028030.1	26002960	18.288	cytokinin response factor
Flesh Color	FC6	I trifida v3 Chr12 23,146,784	Ibat.Brg.12D_G028040.1	26008240	23.568	manganese tracking factor for mitochondrial SOD2
Flesh Color	FC6	I trifida v3 Chr12 23,146,784	Ibat.Brg.12D_G028050.1	26012338	27.666	conserved hypothetical protein
Flesh Color	FC6	I trifida v3 Chr12 23,146,784	Ibat.Brg.12D_G028060.1	26015683	31.011	Folylpolyglutamate synthetase family protein
Flesh Color	FC6	I trifida v3 Chr12 23,146,784	Ibat.Brg.12D_G028070.1	26022243	37.571	hypothetical protein
Flesh Color	FC6	I trifida v3 Chr12 23,146,784	Ibat.Brg.12D_G028080.1	26024925	40.253	basic helix-loop-helix (bHLH) DNA-binding superfamily protein
Flesh Color	FC6	I trifida v3 Chr12 23,146,784	Ibat.Brg.12D_G028090.1	26025013	40.341	hypothetical protein
Flesh Color	FC6	I trifida v3 Chr12 23,146,784	Ibat.Brg.12D_G028100.1	26028616	43.944	hypothetical protein
Flesh Color	FC6	I trifida v3 Chr12 23,146,784	Ibat.Brg.12D_G028110.1	26030190	45.518	sigma factor E
Flesh Color	FC6	I trifida v3 Chr12 23,146,784	Ibat.Brg.12D_G028120.1	26037879	53.207	hypothetical protein
Flesh Color	FC6	I trifida v3 Chr12 23,146,784	Ibat.Brg.12D_G028130.1	26046466	61.794	Pentatricopeptide repeat (PPR) superfamily protein
Flesh Color	FC6	I trifida v3 Chr12 23,146,784	Ibat.Brg.12D_G028140.1	26046261	61.589	polypyrimidine tract-binding protein
Flesh Color	FC6	I trifida v3 Chr12 23,146,784	Ibat.Brg.12D_G028150.1	26053438	68.766	FTSH protease
Flesh Color	FC6	I trifida v3 Chr12 23,146,784	Ibat.Brg.12D_G028160.1	26061741	77.069	regulatory components of ABA receptor
Flesh Color	FC6	I trifida v3 Chr12 23,146,784	Ibat.Brg.12D_G028170.1	26067883	83.211	Haloacid dehalogenase-like hydrolase (HAD) superfamily protein
Flesh Color	FC6	I trifida v3 Chr12 23,146,784	Ibat.Brg.12D_G028180.1	26072797	88.125	Plant protein of unknown function (DUF869)
Flesh Color	FC6	I trifida v3 Chr12 23,146,784	Ibat.Brg.12D_G028190.1	26080334	95.662	Plant protein of unknown function (DUF869)
Flesh Color	FC6	I trifida v3 Chr12 23,146,784	Ibat.Brg.12D_G028200.1	26083752	99.08	hypothetical protein
Flesh Color	FC6	I trifida v3 Chr12 23,146,784	Ibat.Brg.12D_G028210.1	26084409	99.737	hypothetical protein
Flesh Color	FC6	I trifida v3 Chr12 23,146,784	Ibat.Brg.12D_G028000.1	25981621	3.051	manganese tracking factor for mitochondrial SOD2
Flesh Color	FC6	I trifida v3 Chr12 23,146,784	Ibat.Brg.12D_G027990.1	25977399	7.273	conserved hypothetical protein
Flesh Color	FC6	I trifida v3 Chr12 23,146,784	Ibat.Brg.12D_G027980.1	25973998	10.674	Folylpolyglutamate synthetase family protein
Flesh Color	FC6	I trifida v3 Chr12 23,146,784	Ibat.Brg.12D_G027970.1	25965491	19.181	myosin heavy chain-related
Flesh Color	FC6	I trifida v3 Chr12 23,146,784	Ibat.Brg.12D_G027960.1	25961179	23.493	Leucine-rich repeat protein kinase family protein
Flesh Color	FC6	I trifida v3 Chr12 23,146,784	Ibat.Brg.12D_G027950.1	25960142	24.53	hypothetical protein
Flesh Color	FC6	I trifida v3 Chr12 23,146,784	Ibat.Brg.12D_G027940.1	25957106	27.566	CLP protease regulatory subunit X
Flesh Color	FC6	I trifida v3 Chr12 23,146,784	Ibat.Brg.12D_G027930.1	25952319	32.353	Protein with RING/U-box and TRAF-like domains
Flesh Color	FC6	I trifida v3 Chr12 23,146,784	Ibat.Brg.12D_G027920.1	25948422	36.25	Phosphatidylinositol 3- and 4-kinase ;Ubiquitin family protein
Flesh Color	FC6	I trifida v3 Chr12 23,146,784	Ibat.Brg.12D_G027910.1	25945058	39.614	Lipase class 3-related protein
Flesh Color	FC6	I trifida v3 Chr12 23,146,784	Ibat.Brg.12D_G027900.1	25940765	43.907	Lipase class 3-related protein
Flesh Color	FC6	I trifida v3 Chr12 23,146,784	Ibat.Brg.12D_G027890.1	25935899	48.773	Lipase class 3-related protein
Flesh Color	FC6	I trifida v3 Chr12 23,146,784	Ibat.Brg.12D_G027880.1	25928914	55.758	Lipase class 3-related protein
Flesh Color	FC6	I trifida v3 Chr12 23,146,784	Ibat.Brg.12D_G027870.1	25927155	57.517	hypothetical protein
Flesh Color	FC6	I trifida v3 Chr12 23,146,784	Ibat.Brg.12D_G027860.1	25918364	66.308	Phosphatidylinositol 3- and 4-kinase ;Ubiquitin family protein
Flesh Color	FC6	I trifida v3 Chr12 23,146,784	Ibat.Brg.12D_G027850.1	25910069	74.603	Protein with RING/U-box and TRAF-like domains
Flesh Color	FC6	I trifida v3 Chr12 23,146,784	Ibat.Brg.12D_G027840.1	25904089	80.583	CLP protease regulatory subunit X
Flesh Color	FC6	I trifida v3 Chr12 23,146,784	Ibat.Brg.12D_G027830.1	25895499	89.173	CLP protease regulatory subunit X
Flesh Color	FC6	I trifida v3 Chr12 23,146,784	Ibat.Brg.12D_G027820.1	25890089	94.583	defective in meristem silencing
Flesh Color	FC6	I trifida v3 Chr12 23,146,784	Ibat.Brg.12D_G027810.1	25878051	106.621	Lipase class 3-related protein
Flesh Color	FC6	I trifida v3 Chr12 23,146,784	Ibat.Brg.12E_G025460.1	23886220	0	phosphate transporter 1;7
Flesh Color	FC6	I trifida v3 Chr12 23,146,784	Ibat.Brg.12E_G025470.1	23889329	2.514	plastid division1
Flesh Color	FC6	I trifida v3 Chr12 23,146,784	Ibat.Brg.12E_G025480.1	23904855	18.04	cytokinin response factor
Flesh Color	FC6	I trifida v3 Chr12 23,146,784	Ibat.Brg.12E_G025490.1	23921962	35.147	potassium transporter
Flesh Color	FC6	I trifida v3 Chr12 23,146,784	Ibat.Brg.12E_G025500.1	23928452	41.637	ubiquitin conjugating enzyme
Flesh Color	FC6	I trifida v3 Chr12 23,146,784	Ibat.Brg.12E_G025510.1	23931281	44.466	myosin heavy chain-related
Flesh Color	FC6	I trifida v3 Chr12 23,146,784	Ibat.Brg.12E_G025520.1	23935699	48.884	Leucine-rich repeat protein kinase family protein
Flesh Color	FC6	I trifida v3 Chr12 23,146,784	Ibat.Brg.12E_G025530.1	23938237	51.422	hypothetical protein
Flesh Color	FC6	I trifida v3 Chr12 23,146,784	Ibat.Brg.12E_G025540.1	23940286	53.471	hypothetical protein
Flesh Color	FC6	I trifida v3 Chr12 23,146,784	Ibat.Brg.12E_G025550.1	23941929	55.114	UDP-Glycosyltransferase superfamily protein
Flesh Color	FC6	I trifida v3 Chr12 23,146,784	Ibat.Brg.12E_G025560.1	23945974	59.159	DUF3143 domain containing protein
Flesh Color	FC6	I trifida v3 Chr12 23,146,784	Ibat.Brg.12E_G025570.1	23948018	61.203	plastidic pyruvate kinase beta subunit
Flesh Color	FC6	I trifida v3 Chr12 23,146,784	Ibat.Brg.12E_G025580.1	23954419	67.604	timeless family protein
Flesh Color	FC6	I trifida v3 Chr12 23,146,784	Ibat.Brg.12E_G025590.1	23962803	75.988	hypothetical protein
Flesh Color	FC6	I trifida v3 Chr12 23,146,784	Ibat.Brg.12E_G025600.1	23963592	76.777	CAAX amino terminal protease family protein
Flesh Color	FC6	I trifida v3 Chr12 23,146,784	Ibat.Brg.12E_G025610.1	23973268	86.453	SLAC1 homologue
Flesh Color	FC6	I trifida v3 Chr12 23,146,784	Ibat.Brg.12E_G025620.1	23980992	94.177	SLAC1 homologue
Flesh Color	FC6	I trifida v3 Chr12 23,146,784	Ibat.Brg.12E_G025630.1	23991083	104.268	Reticulan like protein B3
Flesh Color	FC6	I trifida v3 Chr12 23,146,784	Ibat.Brg.12E_G025450.1	23882758	4.057	manganese tracking factor for mitochondrial SOD2
Flesh Color	FC6	I trifida v3 Chr12 23,146,784	Ibat.Brg.12E_G025440.1	23877717	9.098	conserved hypothetical protein
Flesh Color	FC6	I trifida v3 Chr12 23,146,784	Ibat.Brg.12E_G025430.1	23876853	9.962	Folylpolyglutamate synthetase family protein
Flesh Color	FC6	I trifida v3 Chr12 23,146,784	Ibat.Brg.12E_G025420.1	23870406	16.409	hypothetical protein
Flesh Color	FC6	I trifida v3 Chr12 23,146,784	Ibat.Brg.12E_G025410.1	23867977	18.838	basic helix-loop-helix (bHLH) DNA-binding superfamily protein
Flesh Color	FC6	I trifida v3 Chr12 23,146,784	Ibat.Brg.12E_G025400.1	23864267	22.548	sigma factor E
Flesh Color	FC6	I trifida v3 Chr12 23,146,784	Ibat.Brg.12E_G025390.1	23854065	32.75	Nodulin MtN3 family protein
Flesh Color	FC6	I trifida v3 Chr12 23,146,784	Ibat.Brg.12E_G025380.1	23849416	37.399	Pentatricopeptide repeat (PPR) superfamily protein
Flesh Color	FC6	I trifida v3 Chr12 23,146,784	Ibat.Brg.12E_G025370.1	23847813	39.002	polypyrimidine tract-binding protein
Flesh Color	FC6	I trifida v3 Chr12 23,146,784	Ibat.Brg.12E_G025360.1	23842320	44.495	FTSH protease
Flesh Color	FC6	I trifida v3 Chr12 23,146,784	Ibat.Brg.12E_G025350.1	23833855	52.96	regulatory components of ABA receptor
Flesh Color	FC6	I trifida v3 Chr12 23,146,784	Ibat.Brg.12E_G025340.1	23827377	59.438	Haloacid dehalogenase-like hydrolase (HAD) superfamily protein
Flesh Color	FC6	I trifida v3 Chr12 23,146,784	Ibat.Brg.12E_G025330.1	23817033	69.782	DNAJ heat shock N-terminal domain-containing protein
Flesh Color	FC6	I trifida v3 Chr12 23,146,784	Ibat.Brg.12E_G025320.1	23812211	74.604	pyruvate kinase family protein
Flesh Color	FC6	I trifida v3 Chr12 23,146,784	Ibat.Brg.12E_G025310.1	23808049	78.766	spermidine synthase
Flesh Color	FC6	I trifida v3 Chr12 23,146,784	Ibat.Brg.12E_G025300.1	23803382	83.433	RING/U-box superfamily protein
Flesh Color	FC6	I trifida v3 Chr12 23,146,784	Ibat.Brg.12E_G025290.1	23798305	88.51	OBP3-responsive gene
Flesh Color	FC6	I trifida v3 Chr12 23,146,784	Ibat.Brg.12E_G025280.1	23793545	93.27	CCT motif family protein
Flesh Color	FC6	I trifida v3 Chr12 23,146,784	Ibat.Brg.12E_G025270.1	23786577	100.238	hypothetical protein
Flesh Hue Angle	FHA1	I trifida v3 Chr08 1,457,982	Ibat.Brg.08A_G002660.1	2058646	0	Transcription factor jumonji (jmj) family protein / zinc finger (C5HC2 type) family protein
Flesh Hue Angle	FHA1	I trifida v3 Chr08 1,457,982	Ibat.Brg.08A_G002670.1	2070096	4.329	WWE protein-protein interaction domain protein family
Flesh Hue Angle	FHA1	I trifida v3 Chr08 1,457,982	Ibat.Brg.08A_G002650.1	2058798	6.969	Transcription factor jumonji (jmj) family protein / zinc finger (C5HC2 type) family protein
Flesh Hue Angle	FHA1	I trifida v3 Chr08 1,457,982	Ibat.Brg.08A_G002680.1	2081201	15.434	WWE protein-protein interaction domain protein family
Flesh Hue Angle	FHA1	I trifida v3 Chr08 1,457,982	Ibat.Brg.08A_G002640.1	2049768	15.999	WWE protein-protein interaction domain protein family
Flesh Hue Angle	FHA1	I trifida v3 Chr08 1,457,982	Ibat.Brg.08A_G002690.1	2084282	18.515	Protein of unknown function (DUF1664)
Flesh Hue Angle	FHA1	I trifida v3 Chr08 1,457,982	Ibat.Brg.08A_G002700.1	2095155	29.388	homeobox-7
Flesh Hue Angle	FHA1	I trifida v3 Chr08 1,457,982	Ibat.Brg.08A_G002710.1	2099321	33.554	RNA-binding protein 47C
Flesh Hue Angle	FHA1	I trifida v3 Chr08 1,457,982	Ibat.Brg.08A_G002630.1	2031073	34.694	Protein of unknown function (DUF1664)
Flesh Hue Angle	FHA1	I trifida v3 Chr08 1,457,982	Ibat.Brg.08A_G002720.1	2108470	42.703	Protein of unknown function, DUF547
Flesh Hue Angle	FHA1	I trifida v3 Chr08 1,457,982	Ibat.Brg.08A_G002620.1	2015748	50.019	homeobox-7
Flesh Hue Angle	FHA1	I trifida v3 Chr08 1,457,982	Ibat.Brg.08A_G002730.1	2118346	52.579	Spc97 / Spc98 family of spindle pole body (SBP) component
Flesh Hue Angle	FHA1	I trifida v3 Chr08 1,457,982	Ibat.Brg.08A_G002740.1	2119217	53.45	phospholipase A 2A
Flesh Hue Angle	FHA1	I trifida v3 Chr08 1,457,982	Ibat.Brg.08A_G002610.1	2006684	59.083	hypothetical protein
Flesh Hue Angle	FHA1	I trifida v3 Chr08 1,457,982	Ibat.Brg.08A_G002750.1	2125256	59.489	Mov34/MPN/PAD-1 family protein
Flesh Hue Angle	FHA1	I trifida v3 Chr08 1,457,982	Ibat.Brg.08A_G002600.1	2005164	60.603	syntaxin of plants
Flesh Hue Angle	FHA1	I trifida v3 Chr08 1,457,982	Ibat.Brg.08A_G002760.1	2128668	62.901	succinate dehydrogenase
Flesh Hue Angle	FHA1	I trifida v3 Chr08 1,457,982	Ibat.Brg.08A_G002590.1	1997410	68.357	NDR1/HIN1-like
Flesh Hue Angle	FHA1	I trifida v3 Chr08 1,457,982	Ibat.Brg.08A_G002580.1	1991209	74.558	NDR1/HIN1-like
Flesh Hue Angle	FHA1	I trifida v3 Chr08 1,457,982	Ibat.Brg.08A_G002770.1	2140986	75.219	WWE protein-protein interaction domain protein family
Flesh Hue Angle	FHA1	I trifida v3 Chr08 1,457,982	Ibat.Brg.08A_G002570.1	1985153	80.614	hypothetical protein
Flesh Hue Angle	FHA1	I trifida v3 Chr08 1,457,982	Ibat.Brg.08A_G002560.1	1983697	82.07	RNA-binding (RRM/RBD/RNP motifs) family protein
Flesh Hue Angle	FHA1	I trifida v3 Chr08 1,457,982	Ibat.Brg.08A_G002780.1	2148624	82.857	NAD(P)-binding Rossmann-fold superfamily protein
Flesh Hue Angle	FHA1	I trifida v3 Chr08 1,457,982	Ibat.Brg.08A_G002790.1	2150999	85.232	phospholipid/glycerol acyltransferase family protein
Flesh Hue Angle	FHA1	I trifida v3 Chr08 1,457,982	Ibat.Brg.08A_G002800.1	2163291	97.524	hypothetical protein
Flesh Hue Angle	FHA1	I trifida v3 Chr08 1,457,982	Ibat.Brg.08A_G002550.1	1964620	101.147	Inositol 1,3,4-trisphosphate 5/6-kinase family protein
Flesh Hue Angle	FHA1	I trifida v3 Chr08 1,457,982	Ibat.Brg.08A_G002810.1	2173824	108.057	cellulose synthase-like D3
Flesh Hue Angle	FHA1	I trifida v3 Chr08 1,457,982	Ibat.Brg.08B_G002490.1	1981256	0	Transcription factor jumonji (jmj) family protein / zinc finger (C5HC2 type) family protein
Flesh Hue Angle	FHA1	I trifida v3 Chr08 1,457,982	Ibat.Brg.08B_G002500.1	1990099	4.353	WWE protein-protein interaction domain protein family
Flesh Hue Angle	FHA1	I trifida v3 Chr08 1,457,982	Ibat.Brg.08B_G002510.1	1999159	13.413	WWE protein-protein interaction domain protein family
Flesh Hue Angle	FHA1	I trifida v3 Chr08 1,457,982	Ibat.Brg.08B_G002520.1	2001226	15.48	similar to RCD one
Flesh Hue Angle	FHA1	I trifida v3 Chr08 1,457,982	Ibat.Brg.08B_G002540.1	2008979	23.233	hypothetical protein
Flesh Hue Angle	FHA1	I trifida v3 Chr08 1,457,982	Ibat.Brg.08B_G002530.1	2009400	23.654	NAD(P)-binding Rossmann-fold superfamily protein
Flesh Hue Angle	FHA1	I trifida v3 Chr08 1,457,982	Ibat.Brg.08B_G002480.1	1959285	26.461	hypothetical protein
Flesh Hue Angle	FHA1	I trifida v3 Chr08 1,457,982	Ibat.Brg.08B_G002550.1	2012709	26.963	phospholipid/glycerol acyltransferase family protein
Flesh Hue Angle	FHA1	I trifida v3 Chr08 1,457,982	Ibat.Brg.08B_G002560.1	2027861	42.115	cellulose synthase-like D3
Flesh Hue Angle	FHA1	I trifida v3 Chr08 1,457,982	Ibat.Brg.08B_G002470.1	1942899	42.847	Protein of unknown function (DUF1664)
Flesh Hue Angle	FHA1	I trifida v3 Chr08 1,457,982	Ibat.Brg.08B_G002460.1	1936433	49.313	homeobox-7
Flesh Hue Angle	FHA1	I trifida v3 Chr08 1,457,982	Ibat.Brg.08B_G002450.1	1935647	50.099	hypothetical protein
Flesh Hue Angle	FHA1	I trifida v3 Chr08 1,457,982	Ibat.Brg.08B_G002570.1	2037213	51.467	DNAJ heat shock N-terminal domain-containing protein
Flesh Hue Angle	FHA1	I trifida v3 Chr08 1,457,982	Ibat.Brg.08B_G002580.1	2042429	56.683	E2F/DP family winged-helix DNA-binding domain
Flesh Hue Angle	FHA1	I trifida v3 Chr08 1,457,982	Ibat.Brg.08B_G002440.1	1928284	57.462	Syntaxin/t-SNARE family protein
Flesh Hue Angle	FHA1	I trifida v3 Chr08 1,457,982	Ibat.Brg.08B_G002590.1	2043822	58.076	hypothetical protein
Flesh Hue Angle	FHA1	I trifida v3 Chr08 1,457,982	Ibat.Brg.08B_G002600.1	2044791	59.045	extra-large GTP-binding protein
Flesh Hue Angle	FHA1	I trifida v3 Chr08 1,457,982	Ibat.Brg.08B_G002430.1	1921806	63.94	NDR1/HIN1-like
Flesh Hue Angle	FHA1	I trifida v3 Chr08 1,457,982	Ibat.Brg.08B_G002610.1	2050242	64.496	diphthamide synthesis DPH2 family protein
Flesh Hue Angle	FHA1	I trifida v3 Chr08 1,457,982	Ibat.Brg.08B_G002420.1	1919771	65.975	NDR1/HIN1-like
Flesh Hue Angle	FHA1	I trifida v3 Chr08 1,457,982	Ibat.Brg.08B_G002620.1	2057531	71.785	Proteasome component (PCI) domain protein
Flesh Hue Angle	FHA1	I trifida v3 Chr08 1,457,982	Ibat.Brg.08B_G002410.1	1912920	72.826	NDR1/HIN1-like
Flesh Hue Angle	FHA1	I trifida v3 Chr08 1,457,982	Ibat.Brg.08B_G002400.1	1911472	74.274	RNA-binding (RRM/RBD/RNP motifs) family protein
Flesh Hue Angle	FHA1	I trifida v3 Chr08 1,457,982	Ibat.Brg.08B_G002630.1	2063512	77.766	protein dimerizations
Flesh Hue Angle	FHA1	I trifida v3 Chr08 1,457,982	Ibat.Brg.08B_G002390.1	1900926	84.82	Inositol 1,3,4-trisphosphate 5/6-kinase family protein
Flesh Hue Angle	FHA1	I trifida v3 Chr08 1,457,982	Ibat.Brg.08B_G002380.1	1895599	90.147	hypothetical protein
Flesh Hue Angle	FHA1	I trifida v3 Chr08 1,457,982	Ibat.Brg.08B_G002640.1	2080493	94.747	early-responsive to dehydration stress protein (ERD4)
Flesh Hue Angle	FHA1	I trifida v3 Chr08 1,457,982	Ibat.Brg.08B_G002370.1	1890444	95.302	basic helix-loop-helix (bHLH) DNA-binding superfamily protein
Flesh Hue Angle	FHA1	I trifida v3 Chr08 1,457,982	Ibat.Brg.08B_G002650.1	2091702	105.956	homolog of Medicago truncatula MTN3
Flesh Hue Angle	FHA1	I trifida v3 Chr08 1,457,982	Ibat.Brg.08C_G002580.1	1811662	0	Transcription factor jumonji (jmj) family protein / zinc finger (C5HC2 type) family protein
Flesh Hue Angle	FHA1	I trifida v3 Chr08 1,457,982	Ibat.Brg.08C_G002590.1	1822534	4.357	WWE protein-protein interaction domain protein family
Flesh Hue Angle	FHA1	I trifida v3 Chr08 1,457,982	Ibat.Brg.08C_G002600.1	1831609	13.432	WWE protein-protein interaction domain protein family
Flesh Hue Angle	FHA1	I trifida v3 Chr08 1,457,982	Ibat.Brg.08C_G002610.1	1833656	15.479	similar to RCD one
Flesh Hue Angle	FHA1	I trifida v3 Chr08 1,457,982	Ibat.Brg.08C_G002630.1	1841620	23.443	hypothetical protein
Flesh Hue Angle	FHA1	I trifida v3 Chr08 1,457,982	Ibat.Brg.08C_G002620.1	1842057	23.88	NAD(P)-binding Rossmann-fold superfamily protein
Flesh Hue Angle	FHA1	I trifida v3 Chr08 1,457,982	Ibat.Brg.08C_G002640.1	1845084	26.907	phospholipid/glycerol acyltransferase family protein
Flesh Hue Angle	FHA1	I trifida v3 Chr08 1,457,982	Ibat.Brg.08C_G002570.1	1787722	30.455	Protein of unknown function (DUF1664)
Flesh Hue Angle	FHA1	I trifida v3 Chr08 1,457,982	Ibat.Brg.08C_G002650.1	1851849	33.672	hypothetical protein
Flesh Hue Angle	FHA1	I trifida v3 Chr08 1,457,982	Ibat.Brg.08C_G002560.1	1779245	38.932	homeobox-7
Flesh Hue Angle	FHA1	I trifida v3 Chr08 1,457,982	Ibat.Brg.08C_G002660.1	1858759	40.582	hypothetical protein
Flesh Hue Angle	FHA1	I trifida v3 Chr08 1,457,982	Ibat.Brg.08C_G002550.1	1771845	46.332	Syntaxin/t-SNARE family protein
Flesh Hue Angle	FHA1	I trifida v3 Chr08 1,457,982	Ibat.Brg.08C_G002670.1	1871779	53.602	cellulose synthase-like D3
Flesh Hue Angle	FHA1	I trifida v3 Chr08 1,457,982	Ibat.Brg.08C_G002540.1	1763870	54.307	NDR1/HIN1-like
Flesh Hue Angle	FHA1	I trifida v3 Chr08 1,457,982	Ibat.Brg.08C_G002530.1	1756897	61.28	NDR1/HIN1-like
Flesh Hue Angle	FHA1	I trifida v3 Chr08 1,457,982	Ibat.Brg.08C_G002680.1	1881216	63.039	DNAJ heat shock N-terminal domain-containing protein
Flesh Hue Angle	FHA1	I trifida v3 Chr08 1,457,982	Ibat.Brg.08C_G002520.1	1754836	63.341	RNA-binding (RRM/RBD/RNP motifs) family protein
Flesh Hue Angle	FHA1	I trifida v3 Chr08 1,457,982	Ibat.Brg.08C_G002690.1	1886370	68.193	E2F/DP family winged-helix DNA-binding domain
Flesh Hue Angle	FHA1	I trifida v3 Chr08 1,457,982	Ibat.Brg.08C_G002700.1	1887754	69.577	hypothetical protein
Flesh Hue Angle	FHA1	I trifida v3 Chr08 1,457,982	Ibat.Brg.08C_G002710.1	1888768	70.591	extra-large GTP-binding protein
Flesh Hue Angle	FHA1	I trifida v3 Chr08 1,457,982	Ibat.Brg.08C_G002510.1	1744424	73.753	Inositol 1,3,4-trisphosphate 5/6-kinase family protein
Flesh Hue Angle	FHA1	I trifida v3 Chr08 1,457,982	Ibat.Brg.08C_G002720.1	1894854	76.677	hypothetical protein
Flesh Hue Angle	FHA1	I trifida v3 Chr08 1,457,982	Ibat.Brg.08C_G002730.1	1895982	77.805	diphthamide synthesis DPH2 family protein
Flesh Hue Angle	FHA1	I trifida v3 Chr08 1,457,982	Ibat.Brg.08C_G002500.1	1734301	83.876	basic helix-loop-helix (bHLH) DNA-binding superfamily protein
Flesh Hue Angle	FHA1	I trifida v3 Chr08 1,457,982	Ibat.Brg.08C_G002740.1	1903130	84.953	Proteasome component (PCI) domain protein
Flesh Hue Angle	FHA1	I trifida v3 Chr08 1,457,982	Ibat.Brg.08C_G002750.1	1908913	90.736	protein dimerizations
Flesh Hue Angle	FHA1	I trifida v3 Chr08 1,457,982	Ibat.Brg.08C_G002490.1	1721943	96.234	RING/U-box superfamily protein
Flesh Hue Angle	FHA1	I trifida v3 Chr08 1,457,982	Ibat.Brg.08C_G002760.1	1919752	101.575	early-responsive to dehydration stress protein (ERD4)
Flesh Hue Angle	FHA1	I trifida v3 Chr08 1,457,982	Ibat.Brg.08D_G002180.1	1647658	0	Transcription factor jumonji (jmj) family protein / zinc finger (C5HC2 type) family protein
Flesh Hue Angle	FHA1	I trifida v3 Chr08 1,457,982	Ibat.Brg.08D_G002190.1	1655134	0.937	WWE protein-protein interaction domain protein family
Flesh Hue Angle	FHA1	I trifida v3 Chr08 1,457,982	Ibat.Brg.08D_G002200.1	1665675	11.478	WWE protein-protein interaction domain protein family
Flesh Hue Angle	FHA1	I trifida v3 Chr08 1,457,982	Ibat.Brg.08D_G002210.1	1671035	16.838	NAD(P)-binding Rossmann-fold superfamily protein
Flesh Hue Angle	FHA1	I trifida v3 Chr08 1,457,982	Ibat.Brg.08D_G002220.1	1671468	17.271	Proteasome component (PCI) domain protein
Flesh Hue Angle	FHA1	I trifida v3 Chr08 1,457,982	Ibat.Brg.08D_G002230.1	1676059	21.862	diphthamide synthesis DPH2 family protein
Flesh Hue Angle	FHA1	I trifida v3 Chr08 1,457,982	Ibat.Brg.08D_G002170.1	1629923	24.274	homeobox-7
Flesh Hue Angle	FHA1	I trifida v3 Chr08 1,457,982	Ibat.Brg.08D_G002240.1	1682549	28.352	extra-large GTP-binding protein
Flesh Hue Angle	FHA1	I trifida v3 Chr08 1,457,982	Ibat.Brg.08D_G002250.1	1684141	29.944	E2F/DP family winged-helix DNA-binding domain
Flesh Hue Angle	FHA1	I trifida v3 Chr08 1,457,982	Ibat.Brg.08D_G002160.1	1620888	33.309	hypothetical protein
Flesh Hue Angle	FHA1	I trifida v3 Chr08 1,457,982	Ibat.Brg.08D_G002150.1	1619198	34.999	Syntaxin/t-SNARE family protein
Flesh Hue Angle	FHA1	I trifida v3 Chr08 1,457,982	Ibat.Brg.08D_G002260.1	1690200	36.003	DNAJ heat shock N-terminal domain-containing protein
Flesh Hue Angle	FHA1	I trifida v3 Chr08 1,457,982	Ibat.Brg.08D_G002140.1	1611595	42.602	NDR1/HIN1-like
Flesh Hue Angle	FHA1	I trifida v3 Chr08 1,457,982	Ibat.Brg.08D_G002270.1	1698874	44.677	cellulose synthase-like D3
Flesh Hue Angle	FHA1	I trifida v3 Chr08 1,457,982	Ibat.Brg.08D_G002130.1	1608667	45.53	Syntaxin/t-SNARE family protein
Flesh Hue Angle	FHA1	I trifida v3 Chr08 1,457,982	Ibat.Brg.08D_G002120.1	1601064	53.133	NDR1/HIN1-like
Flesh Hue Angle	FHA1	I trifida v3 Chr08 1,457,982	Ibat.Brg.08D_G002280.1	1709395	55.198	hypothetical protein
Flesh Hue Angle	FHA1	I trifida v3 Chr08 1,457,982	Ibat.Brg.08D_G002110.1	1597278	56.919	NDR1/HIN1-like
Flesh Hue Angle	FHA1	I trifida v3 Chr08 1,457,982	Ibat.Brg.08D_G002100.1	1588671	65.526	NDR1/HIN1-like
Flesh Hue Angle	FHA1	I trifida v3 Chr08 1,457,982	Ibat.Brg.08D_G002290.1	1720141	65.944	phospholipid/glycerol acyltransferase family protein
Flesh Hue Angle	FHA1	I trifida v3 Chr08 1,457,982	Ibat.Brg.08D_G002090.1	1587351	66.846	RNA-binding (RRM/RBD/RNP motifs) family protein
Flesh Hue Angle	FHA1	I trifida v3 Chr08 1,457,982	Ibat.Brg.08D_G002300.1	1730861	76.664	phospholipid/glycerol acyltransferase family protein
Flesh Hue Angle	FHA1	I trifida v3 Chr08 1,457,982	Ibat.Brg.08D_G002080.1	1575607	78.59	Inositol 1,3,4-trisphosphate 5/6-kinase family protein
Flesh Hue Angle	FHA1	I trifida v3 Chr08 1,457,982	Ibat.Brg.08D_G002320.1	1733833	79.636	NAD(P)-binding Rossmann-fold superfamily protein
Flesh Hue Angle	FHA1	I trifida v3 Chr08 1,457,982	Ibat.Brg.08D_G002310.1	1733928	79.731	hypothetical protein
Flesh Hue Angle	FHA1	I trifida v3 Chr08 1,457,982	Ibat.Brg.08D_G002330.1	1741752	87.555	WWE protein-protein interaction domain protein family
Flesh Hue Angle	FHA1	I trifida v3 Chr08 1,457,982	Ibat.Brg.08D_G002070.1	1563692	90.505	basic helix-loop-helix (bHLH) DNA-binding superfamily protein
Flesh Hue Angle	FHA1	I trifida v3 Chr08 1,457,982	Ibat.Brg.08D_G002340.1	1760335	106.138	Uridine diphosphate glycosyltransferase 74E2
Flesh Hue Angle	FHA1	I trifida v3 Chr08 1,457,982	Ibat.Brg.08E_G002650.1	2138160	2.634	WWE protein-protein interaction domain protein family
Flesh Hue Angle	FHA1	I trifida v3 Chr08 1,457,982	Ibat.Brg.08E_G002720.1	2198345	4.329	WWE protein-protein interaction domain protein family
Flesh Hue Angle	FHA1	I trifida v3 Chr08 1,457,982	Ibat.Brg.08E_G002660.1	2146880	6.086	Transcription factor jumonji (jmj) family protein / zinc finger (C5HC2 type) family protein
Flesh Hue Angle	FHA1	I trifida v3 Chr08 1,457,982	Ibat.Brg.08E_G002730.1	2212024	9.35	Transcription factor jumonji (jmj) family protein / zinc finger (C5HC2 type) family protein
Flesh Hue Angle	FHA1	I trifida v3 Chr08 1,457,982	Ibat.Brg.08E_G002640.1	2128960	11.834	Protein of unknown function (DUF1664)
Flesh Hue Angle	FHA1	I trifida v3 Chr08 1,457,982	Ibat.Brg.08E_G002740.1	2215314	12.64	Wall-associated kinase family protein
Flesh Hue Angle	FHA1	I trifida v3 Chr08 1,457,982	Ibat.Brg.08E_G002750.1	2219749	17.075	extra-large GTP-binding protein
Flesh Hue Angle	FHA1	I trifida v3 Chr08 1,457,982	Ibat.Brg.08E_G002760.1	2222988	20.314	diphthamide synthesis DPH2 family protein
Flesh Hue Angle	FHA1	I trifida v3 Chr08 1,457,982	Ibat.Brg.08E_G002670.1	2167546	26.752	Protein of unknown function (DUF1664)
Flesh Hue Angle	FHA1	I trifida v3 Chr08 1,457,982	Ibat.Brg.08E_G002630.1	2111243	29.551	hypothetical protein
Flesh Hue Angle	FHA1	I trifida v3 Chr08 1,457,982	Ibat.Brg.08E_G002770.1	2233401	30.727	Proteasome component (PCI) domain protein
Flesh Hue Angle	FHA1	I trifida v3 Chr08 1,457,982	Ibat.Brg.08E_G002780.1	2235719	33.045	protein dimerizations
Flesh Hue Angle	FHA1	I trifida v3 Chr08 1,457,982	Ibat.Brg.08E_G002680.1	2177757	36.963	homeobox-7
Flesh Hue Angle	FHA1	I trifida v3 Chr08 1,457,982	Ibat.Brg.08E_G002690.1	2178811	38.017	NAD(P)-binding Rossmann-fold superfamily protein
Flesh Hue Angle	FHA1	I trifida v3 Chr08 1,457,982	Ibat.Brg.08E_G002790.1	2244682	42.008	hypothetical protein
Flesh Hue Angle	FHA1	I trifida v3 Chr08 1,457,982	Ibat.Brg.08E_G002800.1	2245395	42.721	hypothetical protein
Flesh Hue Angle	FHA1	I trifida v3 Chr08 1,457,982	Ibat.Brg.08E_G002700.1	2183745	42.951	WWE protein-protein interaction domain protein family
Flesh Hue Angle	FHA1	I trifida v3 Chr08 1,457,982	Ibat.Brg.08E_G002810.1	2247895	45.221	early-responsive to dehydration stress protein (ERD4)
Flesh Hue Angle	FHA1	I trifida v3 Chr08 1,457,982	Ibat.Brg.08E_G002710.1	2189339	48.545	hypothetical protein
Flesh Hue Angle	FHA1	I trifida v3 Chr08 1,457,982	Ibat.Brg.08E_G002820.1	2258646	55.972	homolog of Medicago truncatula MTN3
Flesh Hue Angle	FHA1	I trifida v3 Chr08 1,457,982	Ibat.Brg.08E_G002830.1	2262914	60.24	hypothetical protein
Flesh Hue Angle	FHA1	I trifida v3 Chr08 1,457,982	Ibat.Brg.08E_G002840.1	2264266	61.592	Domain of unknown function (DUF1995)
Flesh Hue Angle	FHA1	I trifida v3 Chr08 1,457,982	Ibat.Brg.08E_G002620.1	2070546	70.248	Tetraspanin family protein
Flesh Hue Angle	FHA1	I trifida v3 Chr08 1,457,982	Ibat.Brg.08E_G002850.1	2274857	72.183	ENHANCED DISEASE RESISTANCE
Flesh Hue Angle	FHA1	I trifida v3 Chr08 1,457,982	Ibat.Brg.08E_G002860.1	2277059	74.385	Family of unknown function (DUF716) domain containing protein
Flesh Hue Angle	FHA1	I trifida v3 Chr08 1,457,982	Ibat.Brg.08E_G002610.1	2064750	76.044	RING/U-box superfamily protein
Flesh Hue Angle	FHA1	I trifida v3 Chr08 1,457,982	Ibat.Brg.08E_G002870.1	2286221	83.547	Mob1/phocein family protein
Flesh Hue Angle	FHA1	I trifida v3 Chr08 1,457,982	Ibat.Brg.08E_G002880.1	2290233	87.559	growth-regulating factor
Flesh Hue Angle	FHA1	I trifida v3 Chr08 1,457,982	Ibat.Brg.08E_G002600.1	2045570	95.224	PLATZ transcription factor family protein
Flesh Hue Angle	FHA1	I trifida v3 Chr08 1,457,982	Ibat.Brg.08E_G002890.1	2299891	97.217	S-locus lectin protein kinase family protein
Flesh Hue Angle	FHA1	I trifida v3 Chr08 1,457,982	Ibat.Brg.08F_G003650.1	3084474	0	Transcription factor jumonji (jmj) family protein / zinc finger (C5HC2 type) family protein
Flesh Hue Angle	FHA1	I trifida v3 Chr08 1,457,982	Ibat.Brg.08F_G003660.1	3095345	4.354	WWE protein-protein interaction domain protein family
Flesh Hue Angle	FHA1	I trifida v3 Chr08 1,457,982	Ibat.Brg.08F_G003670.1	3103857	12.866	WWE protein-protein interaction domain protein family
Flesh Hue Angle	FHA1	I trifida v3 Chr08 1,457,982	Ibat.Brg.08F_G003680.1	3106458	15.467	similar to RCD one
Flesh Hue Angle	FHA1	I trifida v3 Chr08 1,457,982	Ibat.Brg.08F_G003690.1	3115295	24.304	NAD(P)-binding Rossmann-fold superfamily protein
Flesh Hue Angle	FHA1	I trifida v3 Chr08 1,457,982	Ibat.Brg.08F_G003700.1	3117970	26.979	phospholipid/glycerol acyltransferase family protein
Flesh Hue Angle	FHA1	I trifida v3 Chr08 1,457,982	Ibat.Brg.08F_G003630.1	3061876	29.115	Protein of unknown function (DUF1664)
Flesh Hue Angle	FHA1	I trifida v3 Chr08 1,457,982	Ibat.Brg.08F_G003620.1	3054777	36.214	homeobox-7
Flesh Hue Angle	FHA1	I trifida v3 Chr08 1,457,982	Ibat.Brg.08F_G003720.1	3133947	42.956	cellulose synthase-like D3
Flesh Hue Angle	FHA1	I trifida v3 Chr08 1,457,982	Ibat.Brg.08F_G003610.1	3046578	44.413	Syntaxin/t-SNARE family protein
Flesh Hue Angle	FHA1	I trifida v3 Chr08 1,457,982	Ibat.Brg.08F_G003600.1	3038674	52.317	NDR1/HIN1-like
Flesh Hue Angle	FHA1	I trifida v3 Chr08 1,457,982	Ibat.Brg.08F_G003730.1	3143983	52.992	DNAJ heat shock N-terminal domain-containing protein
Flesh Hue Angle	FHA1	I trifida v3 Chr08 1,457,982	Ibat.Brg.08F_G003740.1	3149118	58.127	E2F/DP family winged-helix DNA-binding domain
Flesh Hue Angle	FHA1	I trifida v3 Chr08 1,457,982	Ibat.Brg.08F_G003590.1	3032003	58.988	NDR1/HIN1-like
Flesh Hue Angle	FHA1	I trifida v3 Chr08 1,457,982	Ibat.Brg.08F_G003750.2	3150512	59.521	hypothetical protein
Flesh Hue Angle	FHA1	I trifida v3 Chr08 1,457,982	Ibat.Brg.08F_G003580.1	3031126	59.865	RNA-binding (RRM/RBD/RNP motifs) family protein
Flesh Hue Angle	FHA1	I trifida v3 Chr08 1,457,982	Ibat.Brg.08F_G003760.1	3151525	60.534	extra-large GTP-binding protein
Flesh Hue Angle	FHA1	I trifida v3 Chr08 1,457,982	Ibat.Brg.08F_G003780.1	3156957	65.966	diphthamide synthesis DPH2 family protein
Flesh Hue Angle	FHA1	I trifida v3 Chr08 1,457,982	Ibat.Brg.08F_G003570.1	3019173	71.818	Inositol 1,3,4-trisphosphate 5/6-kinase family protein
Flesh Hue Angle	FHA1	I trifida v3 Chr08 1,457,982	Ibat.Brg.08F_G003790.1	3167429	76.438	Proteasome component (PCI) domain protein
Flesh Hue Angle	FHA1	I trifida v3 Chr08 1,457,982	Ibat.Brg.08F_G003800.1	3170045	79.054	protein dimerizations
Flesh Hue Angle	FHA1	I trifida v3 Chr08 1,457,982	Ibat.Brg.08F_G003550.1	3007569	83.422	basic helix-loop-helix (bHLH) DNA-binding superfamily protein
Flesh Hue Angle	FHA1	I trifida v3 Chr08 1,457,982	Ibat.Brg.08F_G003810.1	3182122	91.131	early-responsive to dehydration stress protein (ERD4)
Flesh Hue Angle	FHA1	I trifida v3 Chr08 1,457,982	Ibat.Brg.08F_G003540.1	2993569	97.422	RING/U-box superfamily protein
Flesh Hue Angle	FHA1	I trifida v3 Chr08 1,457,982	Ibat.Brg.08F_G003820.1	3192269	101.278	Nodulin MtN3 family protein
Flesh Hue Angle	FHA2	I trifida v3 Chr09 23,213,578	Ibat.Brg.09B_G031890.1	29559138	1.422	Endonuclease/exonuclease/phosphatase family protein
Flesh Hue Angle	FHA2	I trifida v3 Chr09 23,213,578	Ibat.Brg.09B_G031900.1	29566873	6.313	diphthamide synthesis DPH2 family protein
Flesh Hue Angle	FHA2	I trifida v3 Chr09 23,213,578	Ibat.Brg.09B_G031910.1	29566928	6.368	hypothetical protein
Flesh Hue Angle	FHA2	I trifida v3 Chr09 23,213,578	Ibat.Brg.09B_G031930.1	29570485	9.925	inositol 1,3,4-trisphosphate 5/6-kinase
Flesh Hue Angle	FHA2	I trifida v3 Chr09 23,213,578	Ibat.Brg.09B_G031920.1	29570833	10.273	conserved hypothetical protein
Flesh Hue Angle	FHA2	I trifida v3 Chr09 23,213,578	Ibat.Brg.09B_G031880.1	29550238	10.322	Ankyrin repeat family protein
Flesh Hue Angle	FHA2	I trifida v3 Chr09 23,213,578	Ibat.Brg.09B_G031870.1	29549991	10.569	hypothetical protein
Flesh Hue Angle	FHA2	I trifida v3 Chr09 23,213,578	Ibat.Brg.09B_G031940.1	29578638	18.078	ADP-glucose pyrophosphorylase small subunit
Flesh Hue Angle	FHA2	I trifida v3 Chr09 23,213,578	Ibat.Brg.09B_G031860.1	29538346	22.214	hypothetical protein
Flesh Hue Angle	FHA2	I trifida v3 Chr09 23,213,578	Ibat.Brg.09B_G031950.1	29586432	25.872	hypothetical protein
Flesh Hue Angle	FHA2	I trifida v3 Chr09 23,213,578	Ibat.Brg.09B_G031850.1	29533872	26.688	Pectin lyase-like superfamily protein
Flesh Hue Angle	FHA2	I trifida v3 Chr09 23,213,578	Ibat.Brg.09B_G031960.1	29590641	30.081	hypothetical protein
Flesh Hue Angle	FHA2	I trifida v3 Chr09 23,213,578	Ibat.Brg.09B_G031970.1	29594952	34.392	Ankyrin repeat family protein
Flesh Hue Angle	FHA2	I trifida v3 Chr09 23,213,578	Ibat.Brg.09B_G031980.1	29596882	36.322	hypothetical protein
Flesh Hue Angle	FHA2	I trifida v3 Chr09 23,213,578	Ibat.Brg.09B_G031840.1	29523427	37.133	Pectin lyase-like superfamily protein
Flesh Hue Angle	FHA2	I trifida v3 Chr09 23,213,578	Ibat.Brg.09B_G031990.1	29604194	43.634	Queuine tRNA-ribosyltransferase domain containing protein
Flesh Hue Angle	FHA2	I trifida v3 Chr09 23,213,578	Ibat.Brg.09B_G031830.1	29513865	46.695	Pectin lyase-like superfamily protein
Flesh Hue Angle	FHA2	I trifida v3 Chr09 23,213,578	Ibat.Brg.09B_G032000.1	29611648	51.088	UDP-D-glucuronate 4-epimerase
Flesh Hue Angle	FHA2	I trifida v3 Chr09 23,213,578	Ibat.Brg.09B_G031820.1	29508539	52.021	Endonuclease/exonuclease/phosphatase family protein
Flesh Hue Angle	FHA2	I trifida v3 Chr09 23,213,578	Ibat.Brg.09B_G032010.1	29619190	58.63	Golgi to ER traffic protein 4 domain containing protein
Flesh Hue Angle	FHA2	I trifida v3 Chr09 23,213,578	Ibat.Brg.09B_G031810.1	29500313	60.247	Ankyrin repeat family protein
Flesh Hue Angle	FHA2	I trifida v3 Chr09 23,213,578	Ibat.Brg.09B_G031800.1	29499600	60.96	hypothetical protein
Flesh Hue Angle	FHA2	I trifida v3 Chr09 23,213,578	Ibat.Brg.09B_G031790.1	29499447	61.113	hypothetical protein
Flesh Hue Angle	FHA2	I trifida v3 Chr09 23,213,578	Ibat.Brg.09B_G032020.1	29625240	64.68	apyrase
Flesh Hue Angle	FHA2	I trifida v3 Chr09 23,213,578	Ibat.Brg.09B_G032030.1	29627662	67.102	hypothetical protein
Flesh Hue Angle	FHA2	I trifida v3 Chr09 23,213,578	Ibat.Brg.09B_G032040.1	29634549	73.989	Rhodanese/Cell cycle control phosphatase superfamily protein
Flesh Hue Angle	FHA2	I trifida v3 Chr09 23,213,578	Ibat.Brg.09B_G031780.1	29483598	76.962	Pectin lyase-like superfamily protein
Flesh Hue Angle	FHA2	I trifida v3 Chr09 23,213,578	Ibat.Brg.09B_G032050.1	29639148	78.588	conserved hypothetical protein
Flesh Hue Angle	FHA2	I trifida v3 Chr09 23,213,578	Ibat.Brg.09B_G031770.1	29476527	84.033	BAK1-interacting receptor-like kinase
Flesh Hue Angle	FHA2	I trifida v3 Chr09 23,213,578	Ibat.Brg.09B_G031760.1	29472995	87.565	Pectin lyase-like superfamily protein
Flesh Hue Angle	FHA2	I trifida v3 Chr09 23,213,578	Ibat.Brg.09B_G032060.1	29648507	87.947	guanyl-nucleotide exchange factors;GTPase binding;GTP binding
Flesh Hue Angle	FHA2	I trifida v3 Chr09 23,213,578	Ibat.Brg.09B_G031750.1	29462625	97.935	Pectin lyase-like superfamily protein
Flesh Hue Angle	FHA2	I trifida v3 Chr09 23,213,578	Ibat.Brg.09B_G032070.1	29664876	104.316	guanyl-nucleotide exchange factors;GTPase binding;GTP binding
Flesh Hue Angle	FHA2	I trifida v3 Chr09 23,213,578	Ibat.Brg.09C_G031800.1	28747777	1.433	Endonuclease/exonuclease/phosphatase family protein
Flesh Hue Angle	FHA2	I trifida v3 Chr09 23,213,578	Ibat.Brg.09C_G031810.1	28755116	8.772	Ankyrin repeat family protein
Flesh Hue Angle	FHA2	I trifida v3 Chr09 23,213,578	Ibat.Brg.09C_G031790.1	28735893	10.451	diphthamide synthesis DPH2 family protein
Flesh Hue Angle	FHA2	I trifida v3 Chr09 23,213,578	Ibat.Brg.09C_G031820.1	28758566	12.222	hypothetical protein
Flesh Hue Angle	FHA2	I trifida v3 Chr09 23,213,578	Ibat.Brg.09C_G031780.1	28732964	13.38	conserved hypothetical protein
Flesh Hue Angle	FHA2	I trifida v3 Chr09 23,213,578	Ibat.Brg.09C_G031770.1	28732901	13.443	PIN domain of ribonuclease domain containing protein
Flesh Hue Angle	FHA2	I trifida v3 Chr09 23,213,578	Ibat.Brg.09C_G031760.1	28723812	22.532	Leucine-rich repeat protein kinase family protein
Flesh Hue Angle	FHA2	I trifida v3 Chr09 23,213,578	Ibat.Brg.09C_G031830.1	28774436	28.092	ubiquitin-specific protease
Flesh Hue Angle	FHA2	I trifida v3 Chr09 23,213,578	Ibat.Brg.09C_G031750.1	28713337	33.007	glutathione S-transferase THETA
Flesh Hue Angle	FHA2	I trifida v3 Chr09 23,213,578	Ibat.Brg.09C_G031740.1	28712493	33.851	glutathione peroxidase
Flesh Hue Angle	FHA2	I trifida v3 Chr09 23,213,578	Ibat.Brg.09C_G031730.1	28705974	40.37	AT hook motif DNA-binding family protein
Flesh Hue Angle	FHA2	I trifida v3 Chr09 23,213,578	Ibat.Brg.09C_G031720.1	28699211	47.133	Leucine-rich repeat protein kinase family protein
Flesh Hue Angle	FHA2	I trifida v3 Chr09 23,213,578	Ibat.Brg.09C_G031710.1	28691072	55.272	PIN domain of ribonuclease domain containing protein
Flesh Hue Angle	FHA2	I trifida v3 Chr09 23,213,578	Ibat.Brg.09C_G031700.1	28688117	58.227	tubulin beta
Flesh Hue Angle	FHA2	I trifida v3 Chr09 23,213,578	Ibat.Brg.09C_G031690.1	28682347	63.997	nuclear factor Y, subunit C1
Flesh Hue Angle	FHA2	I trifida v3 Chr09 23,213,578	Ibat.Brg.09C_G031680.1	28664374	81.97	glutathione peroxidase
Flesh Hue Angle	FHA2	I trifida v3 Chr09 23,213,578	Ibat.Brg.09C_G031670.1	28655402	90.942	AT hook motif DNA-binding family protein
Flesh Hue Angle	FHA2	I trifida v3 Chr09 23,213,578	Ibat.Brg.09C_G031660.1	28635368	110.976	Minichromosome maintenance (MCM2/3/5) family protein
Flesh Hue Angle	FHA2	I trifida v3 Chr09 23,213,578	Ibat.Brg.09D_G032660.1	28071351	1.422	Endonuclease/exonuclease/phosphatase family protein
Flesh Hue Angle	FHA2	I trifida v3 Chr09 23,213,578	Ibat.Brg.09D_G032670.1	28076619	3.846	diphthamide synthesis DPH2 family protein
Flesh Hue Angle	FHA2	I trifida v3 Chr09 23,213,578	Ibat.Brg.09D_G032650.1	28062412	10.361	Ankyrin repeat family protein
Flesh Hue Angle	FHA2	I trifida v3 Chr09 23,213,578	Ibat.Brg.09D_G032680.1	28084042	11.269	inositol 1,3,4-trisphosphate 5/6-kinase
Flesh Hue Angle	FHA2	I trifida v3 Chr09 23,213,578	Ibat.Brg.09D_G032690.1	28092076	19.303	ADP-glucose pyrophosphorylase small subunit
Flesh Hue Angle	FHA2	I trifida v3 Chr09 23,213,578	Ibat.Brg.09D_G032640.1	28051505	21.268	Pectin lyase-like superfamily protein
Flesh Hue Angle	FHA2	I trifida v3 Chr09 23,213,578	Ibat.Brg.09D_G032700.1	28100013	27.24	hypothetical protein
Flesh Hue Angle	FHA2	I trifida v3 Chr09 23,213,578	Ibat.Brg.09D_G032630.1	28043342	29.431	Pectin lyase-like superfamily protein
Flesh Hue Angle	FHA2	I trifida v3 Chr09 23,213,578	Ibat.Brg.09D_G032710.1	28106401	33.628	Ankyrin repeat family protein
Flesh Hue Angle	FHA2	I trifida v3 Chr09 23,213,578	Ibat.Brg.09D_G032620.1	28032908	39.865	Pectin lyase-like superfamily protein
Flesh Hue Angle	FHA2	I trifida v3 Chr09 23,213,578	Ibat.Brg.09D_G032720.1	28115429	42.656	Queuine tRNA-ribosyltransferase domain containing protein
Flesh Hue Angle	FHA2	I trifida v3 Chr09 23,213,578	Ibat.Brg.09D_G032610.1	28024103	48.67	Pectin lyase-like superfamily protein
Flesh Hue Angle	FHA2	I trifida v3 Chr09 23,213,578	Ibat.Brg.09D_G032730.1	28122896	50.123	methylenetetrahydrofolate reductase
Flesh Hue Angle	FHA2	I trifida v3 Chr09 23,213,578	Ibat.Brg.09D_G032740.1	28130396	57.623	Golgi to ER traffic protein 4 domain containing protein
Flesh Hue Angle	FHA2	I trifida v3 Chr09 23,213,578	Ibat.Brg.09D_G032600.1	28012036	60.737	Pectin lyase-like superfamily protein
Flesh Hue Angle	FHA2	I trifida v3 Chr09 23,213,578	Ibat.Brg.09D_G032750.1	28136583	63.81	apyrase
Flesh Hue Angle	FHA2	I trifida v3 Chr09 23,213,578	Ibat.Brg.09D_G032590.1	28005645	67.128	ubiquitin-specific protease
Flesh Hue Angle	FHA2	I trifida v3 Chr09 23,213,578	Ibat.Brg.09D_G032760.1	28140496	67.723	hypothetical protein
Flesh Hue Angle	FHA2	I trifida v3 Chr09 23,213,578	Ibat.Brg.09D_G032770.1	28148045	75.272	Rhodanese/Cell cycle control phosphatase superfamily protein
Flesh Hue Angle	FHA2	I trifida v3 Chr09 23,213,578	Ibat.Brg.09D_G032580.1	27994619	78.154	Pectin lyase-like superfamily protein
Flesh Hue Angle	FHA2	I trifida v3 Chr09 23,213,578	Ibat.Brg.09D_G032780.1	28152929	80.156	conserved hypothetical protein
Flesh Hue Angle	FHA2	I trifida v3 Chr09 23,213,578	Ibat.Brg.09D_G032570.1	27976005	96.768	Pectin lyase-like superfamily protein
Flesh Hue Angle	FHA2	I trifida v3 Chr09 23,213,578	Ibat.Brg.09D_G032790.1	28177118	104.345	guanyl-nucleotide exchange factors;GTPase binding;GTP binding
Flesh Hue Angle	FHA2	I trifida v3 Chr09 23,213,578	Ibat.Brg.09F_G031220.1	26433398	1.432	Endonuclease/exonuclease/phosphatase family protein
Flesh Hue Angle	FHA2	I trifida v3 Chr09 23,213,578	Ibat.Brg.09F_G031230.1	26442730	7.9	diphthamide synthesis DPH2 family protein
Flesh Hue Angle	FHA2	I trifida v3 Chr09 23,213,578	Ibat.Brg.09F_G031210.1	26425172	9.658	Ankyrin repeat family protein
Flesh Hue Angle	FHA2	I trifida v3 Chr09 23,213,578	Ibat.Brg.09F_G031240.1	26444715	9.885	hypothetical protein
Flesh Hue Angle	FHA2	I trifida v3 Chr09 23,213,578	Ibat.Brg.09F_G031250.1	26448198	13.368	conserved hypothetical protein
Flesh Hue Angle	FHA2	I trifida v3 Chr09 23,213,578	Ibat.Brg.09F_G031260.1	26448423	13.593	inositol 1,3,4-trisphosphate 5/6-kinase
Flesh Hue Angle	FHA2	I trifida v3 Chr09 23,213,578	Ibat.Brg.09F_G031200.1	26412814	22.016	Pectin lyase-like superfamily protein
Flesh Hue Angle	FHA2	I trifida v3 Chr09 23,213,578	Ibat.Brg.09F_G031190.1	26406378	28.452	Pectin lyase-like superfamily protein
Flesh Hue Angle	FHA2	I trifida v3 Chr09 23,213,578	Ibat.Brg.09F_G031180.1	26340910	93.92	hypothetical protein
Flesh Hue Angle	FHA2	I trifida v3 Chr09 23,213,578	Ibat.Brg.09F_G031170.1	26340476	94.354	hypothetical protein
Flesh Hue Angle	FHA2	I trifida v3 Chr09 23,213,578	Ibat.Brg.09F_G031160.1	26332781	102.049	mitochondrial acyl carrier protein
Flesh Hue Angle	FHA3	I trifida v3 Chr14 11,541,393	Ibat.Brg.14A_G017520.1	18963250	0	UDP-Glycosyltransferase superfamily protein
Flesh Hue Angle	FHA3	I trifida v3 Chr14 11,541,393	Ibat.Brg.14A_G017530.1	18967994	3.414	CBL-interacting protein kinase
Flesh Hue Angle	FHA3	I trifida v3 Chr14 11,541,393	Ibat.Brg.14A_G017540.1	18973041	8.461	hypothetical protein
Flesh Hue Angle	FHA3	I trifida v3 Chr14 11,541,393	Ibat.Brg.14A_G017550.1	18974482	9.902	hypothetical protein
Flesh Hue Angle	FHA3	I trifida v3 Chr14 11,541,393	Ibat.Brg.14A_G017510.1	18949673	14.907	glycerol-3-phosphate acyltransferase
Flesh Hue Angle	FHA3	I trifida v3 Chr14 11,541,393	Ibat.Brg.14A_G017500.1	18945549	19.031	glycerol-3-phosphate acyltransferase
Flesh Hue Angle	FHA3	I trifida v3 Chr14 11,541,393	Ibat.Brg.14A_G017560.1	18990872	26.292	hypothetical protein
Flesh Hue Angle	FHA3	I trifida v3 Chr14 11,541,393	Ibat.Brg.14A_G017570.1	18999426	34.846	glutaredoxin-related
Flesh Hue Angle	FHA3	I trifida v3 Chr14 11,541,393	Ibat.Brg.14A_G017490.1	18928695	35.885	hypothetical protein
Flesh Hue Angle	FHA3	I trifida v3 Chr14 11,541,393	Ibat.Brg.14A_G017580.1	19017294	52.714	hypothetical protein
Flesh Hue Angle	FHA3	I trifida v3 Chr14 11,541,393	Ibat.Brg.14A_G017590.1	19017553	52.973	Rab escort protein
Flesh Hue Angle	FHA3	I trifida v3 Chr14 11,541,393	Ibat.Brg.14A_G017600.1	19018499	53.919	K+ efflux antiporter
Flesh Hue Angle	FHA3	I trifida v3 Chr14 11,541,393	Ibat.Brg.14A_G017610.1	19020644	56.064	TCP-1/cpn60 chaperonin family protein
Flesh Hue Angle	FHA3	I trifida v3 Chr14 11,541,393	Ibat.Brg.14A_G017620.1	19030233	65.653	hypothetical protein
Flesh Hue Angle	FHA3	I trifida v3 Chr14 11,541,393	Ibat.Brg.14A_G017630.1	19034641	70.061	hypothetical protein
Flesh Hue Angle	FHA3	I trifida v3 Chr14 11,541,393	Ibat.Brg.14A_G017640.1	19036031	71.451	hypothetical protein
Flesh Hue Angle	FHA3	I trifida v3 Chr14 11,541,393	Ibat.Brg.14A_G017650.1	19036646	72.066	hypothetical protein
Flesh Hue Angle	FHA3	I trifida v3 Chr14 11,541,393	Ibat.Brg.14A_G017480.1	18877011	87.569	hypothetical protein
Flesh Hue Angle	FHA3	I trifida v3 Chr14 11,541,393	Ibat.Brg.14A_G017660.1	19052962	88.382	hypothetical protein
Flesh Hue Angle	FHA3	I trifida v3 Chr14 11,541,393	Ibat.Brg.14A_G017470.1	18867511	97.069	Ribonuclease H-like superfamily protein
Flesh Hue Angle	FHA3	I trifida v3 Chr14 11,541,393	Ibat.Brg.14A_G017670.1	19079670	115.09	cytochrome P450, family 94, subfamily B, polypeptide
Flesh Hue Angle	FHA3	I trifida v3 Chr14 11,541,393	Ibat.Brg.14B_G015600.1	15354880	0	UDP-Glycosyltransferase superfamily protein
Flesh Hue Angle	FHA3	I trifida v3 Chr14 11,541,393	Ibat.Brg.14B_G015590.1	15354353	1.863	hypothetical protein
Flesh Hue Angle	FHA3	I trifida v3 Chr14 11,541,393	Ibat.Brg.14B_G015610.1	15363857	7.641	hypothetical protein
Flesh Hue Angle	FHA3	I trifida v3 Chr14 11,541,393	Ibat.Brg.14B_G015620.1	15365527	9.311	SIGNAL PEPTIDE PEPTIDASE-LIKE
Flesh Hue Angle	FHA3	I trifida v3 Chr14 11,541,393	Ibat.Brg.14B_G015630.1	15368360	12.144	hypothetical protein
Flesh Hue Angle	FHA3	I trifida v3 Chr14 11,541,393	Ibat.Brg.14B_G015640.1	15369734	13.518	HVA22-like protein G
Flesh Hue Angle	FHA3	I trifida v3 Chr14 11,541,393	Ibat.Brg.14B_G015650.1	15370127	13.911	TCP-1/cpn60 chaperonin family protein
Flesh Hue Angle	FHA3	I trifida v3 Chr14 11,541,393	Ibat.Brg.14B_G015580.1	15339806	16.41	hypothetical protein
Flesh Hue Angle	FHA3	I trifida v3 Chr14 11,541,393	Ibat.Brg.14B_G015660.1	15381342	25.126	hypothetical protein
Flesh Hue Angle	FHA3	I trifida v3 Chr14 11,541,393	Ibat.Brg.14B_G015670.1	15383240	27.024	hypothetical protein
Flesh Hue Angle	FHA3	I trifida v3 Chr14 11,541,393	Ibat.Brg.14B_G015680.1	15391398	35.182	hypothetical protein
Flesh Hue Angle	FHA3	I trifida v3 Chr14 11,541,393	Ibat.Brg.14B_G015690.1	15392788	36.572	hypothetical protein
Flesh Hue Angle	FHA3	I trifida v3 Chr14 11,541,393	Ibat.Brg.14B_G015700.1	15393403	37.187	hypothetical protein
Flesh Hue Angle	FHA3	I trifida v3 Chr14 11,541,393	Ibat.Brg.14B_G015710.1	15395872	39.656	hypothetical protein
Flesh Hue Angle	FHA3	I trifida v3 Chr14 11,541,393	Ibat.Brg.14B_G015570.1	15309264	46.952	hypothetical protein
Flesh Hue Angle	FHA3	I trifida v3 Chr14 11,541,393	Ibat.Brg.14B_G015560.1	15302263	53.953	3-ketoacyl-acyl carrier protein synthase I
Flesh Hue Angle	FHA3	I trifida v3 Chr14 11,541,393	Ibat.Brg.14B_G015720.1	15427836	71.62	cytochrome P450, family 94, subfamily B, polypeptide
Flesh Hue Angle	FHA3	I trifida v3 Chr14 11,541,393	Ibat.Brg.14B_G015550.1	15284428	71.788	hypothetical protein
Flesh Hue Angle	FHA3	I trifida v3 Chr14 11,541,393	Ibat.Brg.14B_G015730.1	15440848	84.632	hypothetical protein
Flesh Hue Angle	FHA3	I trifida v3 Chr14 11,541,393	Ibat.Brg.14B_G015740.1	15444310	88.094	hypothetical protein
Flesh Hue Angle	FHA3	I trifida v3 Chr14 11,541,393	Ibat.Brg.14B_G015750.1	15455170	98.954	alpha/beta-Hydrolases superfamily protein
Flesh Hue Angle	FHA3	I trifida v3 Chr14 11,541,393	Ibat.Brg.14B_G015540.1	15256584	99.632	conserved hypothetical protein
Flesh Hue Angle	FHA3	I trifida v3 Chr14 11,541,393	Ibat.Brg.14C_G013600.1	13718524	0	UDP-Glycosyltransferase superfamily protein
Flesh Hue Angle	FHA3	I trifida v3 Chr14 11,541,393	Ibat.Brg.14C_G013590.1	13717938	1.863	hypothetical protein
Flesh Hue Angle	FHA3	I trifida v3 Chr14 11,541,393	Ibat.Brg.14C_G013610.1	13727457	7.656	hypothetical protein
Flesh Hue Angle	FHA3	I trifida v3 Chr14 11,541,393	Ibat.Brg.14C_G013620.2	13729127	9.326	SIGNAL PEPTIDE PEPTIDASE-LIKE
Flesh Hue Angle	FHA3	I trifida v3 Chr14 11,541,393	Ibat.Brg.14C_G013580.1	13703404	16.397	hypothetical protein
Flesh Hue Angle	FHA3	I trifida v3 Chr14 11,541,393	Ibat.Brg.14C_G013630.1	13736219	16.418	hypothetical protein
Flesh Hue Angle	FHA3	I trifida v3 Chr14 11,541,393	Ibat.Brg.14C_G013640.1	13750030	30.229	hypothetical protein
Flesh Hue Angle	FHA3	I trifida v3 Chr14 11,541,393	Ibat.Brg.14C_G013650.1	13751058	31.257	hypothetical protein
Flesh Hue Angle	FHA3	I trifida v3 Chr14 11,541,393	Ibat.Brg.14C_G013660.1	13753834	34.033	hypothetical protein
Flesh Hue Angle	FHA3	I trifida v3 Chr14 11,541,393	Ibat.Brg.14C_G013670.1	13754862	35.061	hypothetical protein
Flesh Hue Angle	FHA3	I trifida v3 Chr14 11,541,393	Ibat.Brg.14C_G013570.1	13672861	46.94	hypothetical protein
Flesh Hue Angle	FHA3	I trifida v3 Chr14 11,541,393	Ibat.Brg.14C_G013680.1	13768470	48.669	hypothetical protein
Flesh Hue Angle	FHA3	I trifida v3 Chr14 11,541,393	Ibat.Brg.14C_G013690.1	13769498	49.697	hypothetical protein
Flesh Hue Angle	FHA3	I trifida v3 Chr14 11,541,393	Ibat.Brg.14C_G013700.1	13770944	51.143	hypothetical protein
Flesh Hue Angle	FHA3	I trifida v3 Chr14 11,541,393	Ibat.Brg.14C_G013710.1	13771952	52.151	hypothetical protein
Flesh Hue Angle	FHA3	I trifida v3 Chr14 11,541,393	Ibat.Brg.14C_G013560.1	13666135	53.666	3-ketoacyl-acyl carrier protein synthase I
Flesh Hue Angle	FHA3	I trifida v3 Chr14 11,541,393	Ibat.Brg.14C_G013550.1	13658010	61.791	hypothetical protein
Flesh Hue Angle	FHA3	I trifida v3 Chr14 11,541,393	Ibat.Brg.14C_G013720.1	13787990	68.189	TCP-1/cpn60 chaperonin family protein
Flesh Hue Angle	FHA3	I trifida v3 Chr14 11,541,393	Ibat.Brg.14C_G013730.1	13788383	68.582	HVA22-like protein G
Flesh Hue Angle	FHA3	I trifida v3 Chr14 11,541,393	Ibat.Brg.14C_G013740.1	13790242	70.441	hypothetical protein
Flesh Hue Angle	FHA3	I trifida v3 Chr14 11,541,393	Ibat.Brg.14C_G013750.1	13790543	70.742	K+ efflux antiporter
Flesh Hue Angle	FHA3	I trifida v3 Chr14 11,541,393	Ibat.Brg.14C_G013760.1	13790969	71.168	hypothetical protein
Flesh Hue Angle	FHA3	I trifida v3 Chr14 11,541,393	Ibat.Brg.14C_G013770.1	13791724	71.923	hypothetical protein
Flesh Hue Angle	FHA3	I trifida v3 Chr14 11,541,393	Ibat.Brg.14C_G013540.1	13645992	73.809	UDP-glycosyltransferase 73B4
Flesh Hue Angle	FHA3	I trifida v3 Chr14 11,541,393	Ibat.Brg.14C_G013530.1	13640500	79.301	UDP-glycosyltransferase 73B4
Flesh Hue Angle	FHA3	I trifida v3 Chr14 11,541,393	Ibat.Brg.14C_G013520.1	13626682	93.119	hypothetical protein
Flesh Hue Angle	FHA3	I trifida v3 Chr14 11,541,393	Ibat.Brg.14C_G013780.1	13814103	94.302	glutaredoxin-related
Flesh Hue Angle	FHA3	I trifida v3 Chr14 11,541,393	Ibat.Brg.14C_G013510.1	13603459	116.342	bZIP transcription factor family protein
Flesh Hue Angle	FHA3	I trifida v3 Chr14 11,541,393	Ibat.Brg.14D_G013960.1	13436456	0	UDP-Glycosyltransferase superfamily protein
Flesh Hue Angle	FHA3	I trifida v3 Chr14 11,541,393	Ibat.Brg.14D_G013950.1	13435870	1.863	hypothetical protein
Flesh Hue Angle	FHA3	I trifida v3 Chr14 11,541,393	Ibat.Brg.14D_G013970.1	13445332	7.599	hypothetical protein
Flesh Hue Angle	FHA3	I trifida v3 Chr14 11,541,393	Ibat.Brg.14D_G013980.1	13447002	9.269	SIGNAL PEPTIDE PEPTIDASE-LIKE
Flesh Hue Angle	FHA3	I trifida v3 Chr14 11,541,393	Ibat.Brg.14D_G013940.1	13421314	16.419	hypothetical protein
Flesh Hue Angle	FHA3	I trifida v3 Chr14 11,541,393	Ibat.Brg.14D_G013990.1	13454641	16.908	hypothetical protein
Flesh Hue Angle	FHA3	I trifida v3 Chr14 11,541,393	Ibat.Brg.14D_G014000.1	13461087	23.354	glutaredoxin-related
Flesh Hue Angle	FHA3	I trifida v3 Chr14 11,541,393	Ibat.Brg.14D_G013930.1	13405721	32.012	hypothetical protein
Flesh Hue Angle	FHA3	I trifida v3 Chr14 11,541,393	Ibat.Brg.14D_G013920.1	13404412	33.321	hypothetical protein
Flesh Hue Angle	FHA3	I trifida v3 Chr14 11,541,393	Ibat.Brg.14D_G013910.1	13403947	33.786	hypothetical protein
Flesh Hue Angle	FHA3	I trifida v3 Chr14 11,541,393	Ibat.Brg.14D_G013900.1	13403404	34.329	hypothetical protein
Flesh Hue Angle	FHA3	I trifida v3 Chr14 11,541,393	Ibat.Brg.14D_G013890.1	13402630	35.103	hypothetical protein
Flesh Hue Angle	FHA3	I trifida v3 Chr14 11,541,393	Ibat.Brg.14D_G013880.1	13399788	37.945	Retroviral aspartyl protease domain containing protein
Flesh Hue Angle	FHA3	I trifida v3 Chr14 11,541,393	Ibat.Brg.14D_G013870.1	13396711	41.022	DNA/RNA polymerases superfamily protein
Flesh Hue Angle	FHA3	I trifida v3 Chr14 11,541,393	Ibat.Brg.14D_G013860.1	13395091	42.642	hypothetical protein
Flesh Hue Angle	FHA3	I trifida v3 Chr14 11,541,393	Ibat.Brg.14D_G014010.1	13483483	45.75	hypothetical protein
Flesh Hue Angle	FHA3	I trifida v3 Chr14 11,541,393	Ibat.Brg.14D_G014020.1	13484238	46.505	hypothetical protein
Flesh Hue Angle	FHA3	I trifida v3 Chr14 11,541,393	Ibat.Brg.14D_G014030.1	13484664	46.931	K+ efflux antiporter
Flesh Hue Angle	FHA3	I trifida v3 Chr14 11,541,393	Ibat.Brg.14D_G013850.1	13390771	46.962	hypothetical protein
Flesh Hue Angle	FHA3	I trifida v3 Chr14 11,541,393	Ibat.Brg.14D_G014040.1	13484965	47.232	hypothetical protein
Flesh Hue Angle	FHA3	I trifida v3 Chr14 11,541,393	Ibat.Brg.14D_G014050.1	13486824	49.091	HVA22-like protein G
Flesh Hue Angle	FHA3	I trifida v3 Chr14 11,541,393	Ibat.Brg.14D_G014060.1	13487217	49.484	TCP-1/cpn60 chaperonin family protein
Flesh Hue Angle	FHA3	I trifida v3 Chr14 11,541,393	Ibat.Brg.14D_G013840.1	13381746	55.987	UDP-glycosyltransferase 73B4
Flesh Hue Angle	FHA3	I trifida v3 Chr14 11,541,393	Ibat.Brg.14D_G014070.1	13498432	60.699	hypothetical protein
Flesh Hue Angle	FHA3	I trifida v3 Chr14 11,541,393	Ibat.Brg.14D_G014080.1	13500330	62.597	hypothetical protein
Flesh Hue Angle	FHA3	I trifida v3 Chr14 11,541,393	Ibat.Brg.14D_G013830.1	13367878	69.855	hypothetical protein
Flesh Hue Angle	FHA3	I trifida v3 Chr14 11,541,393	Ibat.Brg.14D_G014090.1	13508488	70.755	hypothetical protein
Flesh Hue Angle	FHA3	I trifida v3 Chr14 11,541,393	Ibat.Brg.14D_G014100.1	13509878	72.145	hypothetical protein
Flesh Hue Angle	FHA3	I trifida v3 Chr14 11,541,393	Ibat.Brg.14D_G014110.1	13510493	72.76	hypothetical protein
Flesh Hue Angle	FHA3	I trifida v3 Chr14 11,541,393	Ibat.Brg.14D_G014120.1	13512962	75.229	hypothetical protein
Flesh Hue Angle	FHA3	I trifida v3 Chr14 11,541,393	Ibat.Brg.14D_G013820.1	13355232	82.501	hypothetical protein
Flesh Hue Angle	FHA3	I trifida v3 Chr14 11,541,393	Ibat.Brg.14D_G014130.1	13535243	97.51	NAD+ ADP-ribosyltransferases;NAD+ ADP-ribosyltransferases
Flesh Hue Angle	FHA3	I trifida v3 Chr14 11,541,393	Ibat.Brg.14D_G014140.1	13545830	108.097	cytochrome P450, family 94, subfamily B, polypeptide
Flesh Hue Angle	FHA3	I trifida v3 Chr14 11,541,393	Ibat.Brg.14D_G013810.1	13319850	117.883	bZIP transcription factor family protein
Flesh Hue Angle	FHA3	I trifida v3 Chr14 11,541,393	Ibat.Brg.14F_G013970.1	16036013	0	UDP-Glycosyltransferase superfamily protein
Flesh Hue Angle	FHA3	I trifida v3 Chr14 11,541,393	Ibat.Brg.14F_G013980.1	16051829	14.486	hypothetical protein
Flesh Hue Angle	FHA3	I trifida v3 Chr14 11,541,393	Ibat.Brg.14F_G013960.1	16021655	15.688	hypothetical protein
Flesh Hue Angle	FHA3	I trifida v3 Chr14 11,541,393	Ibat.Brg.14F_G013990.1	16078364	41.021	hypothetical protein
Flesh Hue Angle	FHA3	I trifida v3 Chr14 11,541,393	Ibat.Brg.14F_G014000.1	16108758	71.415	hypothetical protein
Flesh Hue Angle	FHA3	I trifida v3 Chr14 11,541,393	Ibat.Brg.14F_G013950.1	15956575	80.768	hypothetical protein
Flesh Hue Angle	FHA3	I trifida v3 Chr14 11,541,393	Ibat.Brg.14F_G013940.1	15955867	81.476	hypothetical protein
Flesh Hue Angle	FHA3	I trifida v3 Chr14 11,541,393	Ibat.Brg.14F_G013930.1	15950520	86.823	conserved hypothetical protein
Flesh Hue Angle	FHA3	I trifida v3 Chr14 11,541,393	Ibat.Brg.14F_G013920.1	15943192	94.151	hypothetical protein
Flesh Hue Angle	FHA3	I trifida v3 Chr14 11,541,393	Ibat.Brg.14F_G014010.1	16134256	96.913	hypothetical protein
Flesh Hue Angle	FHA3	I trifida v3 Chr14 11,541,393	Ibat.Brg.14F_G013910.1	15914515	122.828	UDP-glycosyltransferase 73B4
Skin Color	SC1	I trifida v3 Chr06: 18,709,220	Ibat.Brg.06A_G016370.1	21290147	8.647	BTB/POZ domain-containing protein
Skin Color	SC1	I trifida v3 Chr06: 18,709,221	Ibat.Brg.06A_G016360.1	21282984	15.81	zinc ion binding;transcription regulators
Skin Color	SC1	I trifida v3 Chr06: 18,709,220	Ibat.Brg.06A_G016350.1	21281911	16.883	BTB/POZ domain-containing protein
Skin Color	SC1	I trifida v3 Chr06: 18,709,220	Ibat.Brg.06A_G016380.1	21318110	19.316	Copper transport protein family
Skin Color	SC1	I trifida v3 Chr06: 18,709,220	Ibat.Brg.06A_G016340.1	21273461	25.333	ubiquitin family protein
Skin Color	SC1	I trifida v3 Chr06: 18,709,220	Ibat.Brg.06A_G016330.1	21272758	26.036	BSD domain (BTF2-like transcription factors, Synapse-associated proteins and DOS2-like proteins)
Skin Color	SC1	I trifida v3 Chr06: 18,709,220	Ibat.Brg.06A_G016390.1	21326616	27.822	hypothetical protein
Skin Color	SC1	I trifida v3 Chr06: 18,709,220	Ibat.Brg.06A_G016400.1	21329612	30.818	Domain of unknown function (DUF2431)
Skin Color	SC1	I trifida v3 Chr06: 18,709,220	Ibat.Brg.06A_G016320.1	21261887	36.907	conserved hypothetical protein
Skin Color	SC1	I trifida v3 Chr06: 18,709,220	Ibat.Brg.06A_G016410.1	21341471	42.677	Domain of unknown function (DUF2431)
Skin Color	SC1	I trifida v3 Chr06: 18,709,220	Ibat.Brg.06A_G016420.1	21342635	43.841	hypothetical protein
Skin Color	SC1	I trifida v3 Chr06: 18,709,220	Ibat.Brg.06A_G016310.1	21253166	45.628	Chaperone DnaJ-domain superfamily protein
Skin Color	SC1	I trifida v3 Chr06: 18,709,220	Ibat.Brg.06A_G016430.1	21346595	47.801	Domain of unknown function (DUF2431)
Skin Color	SC1	I trifida v3 Chr06: 18,709,220	Ibat.Brg.06A_G016440.1	21348676	49.882	hypothetical protein
Skin Color	SC1	I trifida v3 Chr06: 18,709,220	Ibat.Brg.06A_G016300.1	21243594	55.2	Transducin/WD40 repeat-like superfamily protein
Skin Color	SC1	I trifida v3 Chr06: 18,709,220	Ibat.Brg.06A_G016450.1	21356961	58.167	hypothetical protein
Skin Color	SC1	I trifida v3 Chr06: 18,709,220	Ibat.Brg.06A_G016460.1	21357314	58.52	hypothetical protein
Skin Color	SC1	I trifida v3 Chr06: 18,709,220	Ibat.Brg.06A_G016470.1	21363606	64.812	hypothetical protein
Skin Color	SC1	I trifida v3 Chr06: 18,709,220	Ibat.Brg.06A_G016290.1	21233158	65.636	proteasome activating protein
Skin Color	SC1	I trifida v3 Chr06: 18,709,220	Ibat.Brg.06A_G016480.1	21366320	67.526	Copper transport protein family
Skin Color	SC1	I trifida v3 Chr06: 18,709,220	Ibat.Brg.06A_G016490.1	21371372	72.578	hypothetical protein
Skin Color	SC1	I trifida v3 Chr06: 18,709,220	Ibat.Brg.06A_G016500.1	21374334	75.54	Copper transport protein family
Skin Color	SC1	I trifida v3 Chr06: 18,709,220	Ibat.Brg.06A_G016280.1	21216994	81.8	proteasome activating protein
Skin Color	SC1	I trifida v3 Chr06: 18,709,220	Ibat.Brg.06A_G016270.1	21212375	86.419	RNA-binding KH domain-containing protein
Skin Color	SC1	I trifida v3 Chr06: 18,709,220	Ibat.Brg.06A_G016510.1	21385316	86.522	hypothetical protein
Skin Color	SC1	I trifida v3 Chr06: 18,709,220	Ibat.Brg.06A_G016520.1	21390897	92.103	heat shock protein 81-2
Skin Color	SC1	I trifida v3 Chr06: 18,709,220	Ibat.Brg.06A_G016530.1	21393464	94.67	HEAT SHOCK PROTEIN 81.4
Skin Color	SC1	I trifida v3 Chr06: 18,709,220	Ibat.Brg.06A_G016260.1	21203521	95.273	LORELEI-LIKE-GPI-ANCHORED PROTEIN
Skin Color	SC1	I trifida v3 Chr06: 18,709,220	Ibat.Brg.06A_G016250.1	21200540	98.254	Tetratricopeptide repeat (TPR)-like superfamily protein
Skin Color and Hue Angle	SC2, SHA1	I trifida v3 Chr12: 2,823,583	Ibat.Brg.12B_G006270.1	4061488	0	heavy metal atpase
Skin Color and Hue Angle	SC2, SHA1	I trifida v3 Chr12: 2,823,583	Ibat.Brg.12B_G006280.1	4069635	5.086	end binding protein 1C
Skin Color and Hue Angle	SC2, SHA1	I trifida v3 Chr12: 2,823,583	Ibat.Brg.12B_G006260.1	4057704	6.845	hypothetical protein
Skin Color and Hue Angle	SC2, SHA1	I trifida v3 Chr12: 2,823,583	Ibat.Brg.12B_G006250.1	4053025	11.524	hypothetical protein
Skin Color and Hue Angle	SC2, SHA1	I trifida v3 Chr12: 2,823,583	Ibat.Brg.12B_G006290.1	4076144	11.595	conserved hypothetical protein
Skin Color and Hue Angle	SC2, SHA1	I trifida v3 Chr12: 2,823,583	Ibat.Brg.12B_G006240.1	4046828	17.721	hypothetical protein
Skin Color and Hue Angle	SC2, SHA1	I trifida v3 Chr12: 2,823,583	Ibat.Brg.12B_G006300.1	4082774	18.225	natural resistance-associated macrophage protein
Skin Color and Hue Angle	SC2, SHA1	I trifida v3 Chr12: 2,823,583	Ibat.Brg.12B_G006310.1	4088375	23.826	hypothetical protein
Skin Color and Hue Angle	SC2, SHA1	I trifida v3 Chr12: 2,823,583	Ibat.Brg.12B_G006230.1	4034521	30.028	Ribonuclease III family protein
Skin Color and Hue Angle	SC2, SHA1	I trifida v3 Chr12: 2,823,583	Ibat.Brg.12B_G006220.1	4027661	36.888	casein kinase alpha
Skin Color and Hue Angle	SC2, SHA1	I trifida v3 Chr12: 2,823,583	Ibat.Brg.12B_G006210.1	4021279	43.27	conserved hypothetical protein
Skin Color and Hue Angle	SC2, SHA1	I trifida v3 Chr12: 2,823,583	Ibat.Brg.12B_G006200.1	4020476	44.073	hypothetical protein
Skin Color and Hue Angle	SC2, SHA1	I trifida v3 Chr12: 2,823,583	Ibat.Brg.12B_G006190.1	4017435	47.114	hypothetical protein
Skin Color and Hue Angle	SC2, SHA1	I trifida v3 Chr12: 2,823,583	Ibat.Brg.12B_G006180.1	4009357	55.192	conserved hypothetical protein
Skin Color and Hue Angle	SC2, SHA1	I trifida v3 Chr12: 2,823,583	Ibat.Brg.12B_G006170.1	4007592	56.957	P-loop containing nucleoside triphosphate hydrolases superfamily protein
Skin Color and Hue Angle	SC2, SHA1	I trifida v3 Chr12: 2,823,583	Ibat.Brg.12B_G006320.1	4122242	57.693	CYCLIN D3;2
Skin Color and Hue Angle	SC2, SHA1	I trifida v3 Chr12: 2,823,583	Ibat.Brg.12B_G006330.1	4131350	66.801	conserved hypothetical protein
Skin Color and Hue Angle	SC2, SHA1	I trifida v3 Chr12: 2,823,583	Ibat.Brg.12B_G006160.1	3996629	67.92	Galactosyl transferase GMA12/MNN10 family protein
Skin Color and Hue Angle	SC2, SHA1	I trifida v3 Chr12: 2,823,583	Ibat.Brg.12B_G006340.1	4137637	73.088	end binding protein 1C
Skin Color and Hue Angle	SC2, SHA1	I trifida v3 Chr12: 2,823,583	Ibat.Brg.12B_G006350.1	4141913	77.364	Protein of unknown function (DUF579)
Skin Color and Hue Angle	SC2, SHA1	I trifida v3 Chr12: 2,823,583	Ibat.Brg.12B_G006360.1	4144716	80.167	2-oxoglutarate (2OG) and Fe(II)-dependent oxygenase superfamily protein
Skin Color and Hue Angle	SC2, SHA1	I trifida v3 Chr12: 2,823,583	Ibat.Brg.12B_G006150.1	3980758	83.791	hypothetical protein
Skin Color and Hue Angle	SC2, SHA1	I trifida v3 Chr12: 2,823,583	Ibat.Brg.12B_G006370.1	4151282	86.733	Leucine-rich repeat (LRR) family protein
Skin Color and Hue Angle	SC2, SHA1	I trifida v3 Chr12: 2,823,583	Ibat.Brg.12B_G006140.1	3977716	86.833	hypothetical protein
Skin Color and Hue Angle	SC2, SHA1	I trifida v3 Chr12: 2,823,583	Ibat.Brg.12B_G006380.1	4160302	95.753	FMN-linked oxidoreductases superfamily protein
Skin Color and Hue Angle	SC2, SHA1	I trifida v3 Chr12: 2,823,583	Ibat.Brg.12B_G006390.1	4169895	105.346	S15/NS1, RNA-binding protein
Skin Color and Hue Angle	SC2, SHA1	I trifida v3 Chr12: 2,823,583	Ibat.Brg.12B_G006130.1	3951025	113.524	hypothetical protein
Skin Color and Hue Angle	SC2, SHA1	I trifida v3 Chr12: 2,823,583	Ibat.Brg.12C_G006110.1	3809773	1.648	Tetratricopeptide repeat (TPR)-like superfamily protein
Skin Color and Hue Angle	SC2, SHA1	I trifida v3 Chr12: 2,823,583	Ibat.Brg.12C_G006120.1	3814445	3.024	heavy metal atpase
Skin Color and Hue Angle	SC2, SHA1	I trifida v3 Chr12: 2,823,583	Ibat.Brg.12C_G006100.1	3805217	6.204	Protein of unknown function (DUF1230)
Skin Color and Hue Angle	SC2, SHA1	I trifida v3 Chr12: 2,823,583	Ibat.Brg.12C_G006090.1	3805148	6.273	hypothetical protein
Skin Color and Hue Angle	SC2, SHA1	I trifida v3 Chr12: 2,823,583	Ibat.Brg.12C_G006130.1	3818292	6.871	hypothetical protein
Skin Color and Hue Angle	SC2, SHA1	I trifida v3 Chr12: 2,823,583	Ibat.Brg.12C_G006080.1	3800975	10.446	acyl-CoA-binding domain
Skin Color and Hue Angle	SC2, SHA1	I trifida v3 Chr12: 2,823,583	Ibat.Brg.12C_G006140.1	3822912	11.491	hypothetical protein
Skin Color and Hue Angle	SC2, SHA1	I trifida v3 Chr12: 2,823,583	Ibat.Brg.12C_G006070.1	3796734	14.687	conserved hypothetical protein
Skin Color and Hue Angle	SC2, SHA1	I trifida v3 Chr12: 2,823,583	Ibat.Brg.12C_G006150.1	3831798	20.377	hypothetical protein
Skin Color and Hue Angle	SC2, SHA1	I trifida v3 Chr12: 2,823,583	Ibat.Brg.12C_G006060.1	3790352	21.069	casein kinase alpha
Skin Color and Hue Angle	SC2, SHA1	I trifida v3 Chr12: 2,823,583	Ibat.Brg.12C_G006050.1	3785902	25.519	Ribonuclease III family protein
Skin Color and Hue Angle	SC2, SHA1	I trifida v3 Chr12: 2,823,583	Ibat.Brg.12C_G006160.1	3840137	28.716	Nucleotide-diphospho-sugar transferases superfamily protein
Skin Color and Hue Angle	SC2, SHA1	I trifida v3 Chr12: 2,823,583	Ibat.Brg.12C_G006170.1	3845172	33.751	Plant protein of unknown function (DUF247)
Skin Color and Hue Angle	SC2, SHA1	I trifida v3 Chr12: 2,823,583	Ibat.Brg.12C_G006040.1	3776017	35.404	Peroxidase superfamily protein
Skin Color and Hue Angle	SC2, SHA1	I trifida v3 Chr12: 2,823,583	Ibat.Brg.12C_G006180.1	3850593	39.172	small RNA degrading nuclease
Skin Color and Hue Angle	SC2, SHA1	I trifida v3 Chr12: 2,823,583	Ibat.Brg.12C_G006190.1	3851101	39.68	hypothetical protein
Skin Color and Hue Angle	SC2, SHA1	I trifida v3 Chr12: 2,823,583	Ibat.Brg.12C_G006200.1	3853328	41.907	small RNA degrading nuclease
Skin Color and Hue Angle	SC2, SHA1	I trifida v3 Chr12: 2,823,583	Ibat.Brg.12C_G006030.1	3768679	42.742	Transcriptional regulator of RNA polII, SAGA, subunit domain containing protein
Skin Color and Hue Angle	SC2, SHA1	I trifida v3 Chr12: 2,823,583	Ibat.Brg.12C_G006210.1	3859882	48.461	Plant protein of unknown function (DUF247)
Skin Color and Hue Angle	SC2, SHA1	I trifida v3 Chr12: 2,823,583	Ibat.Brg.12C_G006220.1	3860680	49.259	hypothetical protein
Skin Color and Hue Angle	SC2, SHA1	I trifida v3 Chr12: 2,823,583	Ibat.Brg.12C_G006020.1	3758343	53.078	Galactosyl transferase GMA12/MNN10 family protein
Skin Color and Hue Angle	SC2, SHA1	I trifida v3 Chr12: 2,823,583	Ibat.Brg.12C_G006230.1	3868581	57.16	zinc ion binding;nucleic acid binding
Skin Color and Hue Angle	SC2, SHA1	I trifida v3 Chr12: 2,823,583	Ibat.Brg.12C_G006240.1	3870349	58.928	Pentatricopeptide repeat (PPR) superfamily protein
Skin Color and Hue Angle	SC2, SHA1	I trifida v3 Chr12: 2,823,583	Ibat.Brg.12C_G006010.1	3748227	63.194	hypothetical protein
Skin Color and Hue Angle	SC2, SHA1	I trifida v3 Chr12: 2,823,583	Ibat.Brg.12C_G006250.1	3875777	64.356	S15/NS1, RNA-binding protein
Skin Color and Hue Angle	SC2, SHA1	I trifida v3 Chr12: 2,823,583	Ibat.Brg.12C_G006000.1	3745186	66.235	hypothetical protein
Skin Color and Hue Angle	SC2, SHA1	I trifida v3 Chr12: 2,823,583	Ibat.Brg.12C_G006260.1	3883950	72.529	FMN-linked oxidoreductases superfamily protein
Skin Color and Hue Angle	SC2, SHA1	I trifida v3 Chr12: 2,823,583	Ibat.Brg.12C_G006270.1	3885969	74.548	FMN-linked oxidoreductases superfamily protein
Skin Color and Hue Angle	SC2, SHA1	I trifida v3 Chr12: 2,823,583	Ibat.Brg.12C_G005990.1	3731038	80.383	zinc ion binding;nucleic acid binding
Skin Color and Hue Angle	SC2, SHA1	I trifida v3 Chr12: 2,823,583	Ibat.Brg.12C_G006280.1	3892770	81.349	Leucine-rich repeat (LRR) family protein
Skin Color and Hue Angle	SC2, SHA1	I trifida v3 Chr12: 2,823,583	Ibat.Brg.12C_G006290.1	3899467	88.046	2-oxoglutarate (2OG) and Fe(II)-dependent oxygenase superfamily protein
Skin Color and Hue Angle	SC2, SHA1	I trifida v3 Chr12: 2,823,583	Ibat.Brg.12C_G005980.1	3720806	90.615	zinc ion binding;nucleic acid binding
Skin Color and Hue Angle	SC2, SHA1	I trifida v3 Chr12: 2,823,583	Ibat.Brg.12C_G006300.1	3902068	90.647	Protein of unknown function (DUF579)
Skin Color and Hue Angle	SC2, SHA1	I trifida v3 Chr12: 2,823,583	Ibat.Brg.12C_G005970.1	3719142	92.279	Carbohydrate-binding protein
Skin Color and Hue Angle	SC2, SHA1	I trifida v3 Chr12: 2,823,583	Ibat.Brg.12C_G005960.1	3717125	94.296	hypothetical protein
Skin Color and Hue Angle	SC2, SHA1	I trifida v3 Chr12: 2,823,583	Ibat.Brg.12C_G006310.1	3908992	97.571	sumo conjugation enzyme
Skin Color and Hue Angle	SC2, SHA1	I trifida v3 Chr12: 2,823,583	Ibat.Brg.12C_G005950.1	3712311	99.11	growth-regulating factor
Skin Color and Hue Angle	SC2, SHA1	I trifida v3 Chr12: 2,823,583	Ibat.Brg.12D_G004250.1	2675229	0	heavy metal atpase
Skin Color and Hue Angle	SC2, SHA1	I trifida v3 Chr12: 2,823,583	Ibat.Brg.12D_G004260.1	2684773	6.427	end binding protein 1C
Skin Color and Hue Angle	SC2, SHA1	I trifida v3 Chr12: 2,823,583	Ibat.Brg.12D_G004240.1	2671491	6.855	hypothetical protein
Skin Color and Hue Angle	SC2, SHA1	I trifida v3 Chr12: 2,823,583	Ibat.Brg.12D_G004230.1	2666738	11.608	hypothetical protein
Skin Color and Hue Angle	SC2, SHA1	I trifida v3 Chr12: 2,823,583	Ibat.Brg.12D_G004270.1	2691308	12.962	conserved hypothetical protein
Skin Color and Hue Angle	SC2, SHA1	I trifida v3 Chr12: 2,823,583	Ibat.Brg.12D_G004220.1	2661382	16.964	hypothetical protein
Skin Color and Hue Angle	SC2, SHA1	I trifida v3 Chr12: 2,823,583	Ibat.Brg.12D_G004210.1	2656402	21.944	natural resistance-associated macrophage protein
Skin Color and Hue Angle	SC2, SHA1	I trifida v3 Chr12: 2,823,583	Ibat.Brg.12D_G004280.1	2700440	22.094	CYCLIN D3;3
Skin Color and Hue Angle	SC2, SHA1	I trifida v3 Chr12: 2,823,583	Ibat.Brg.12D_G004200.1	2653866	24.48	basic helix-loop-helix (bHLH) DNA-binding superfamily protein
Skin Color and Hue Angle	SC2, SHA1	I trifida v3 Chr12: 2,823,583	Ibat.Brg.12D_G004190.1	2645026	33.32	conserved hypothetical protein
Skin Color and Hue Angle	SC2, SHA1	I trifida v3 Chr12: 2,823,583	Ibat.Brg.12D_G004290.1	2720212	41.866	VIER F-box proteine
Skin Color and Hue Angle	SC2, SHA1	I trifida v3 Chr12: 2,823,583	Ibat.Brg.12D_G004300.1	2724953	46.607	hypothetical protein
Skin Color and Hue Angle	SC2, SHA1	I trifida v3 Chr12: 2,823,583	Ibat.Brg.12D_G004180.1	2631579	46.767	basic helix-loop-helix (bHLH) DNA-binding superfamily protein
Skin Color and Hue Angle	SC2, SHA1	I trifida v3 Chr12: 2,823,583	Ibat.Brg.12D_G004310.1	2726232	47.886	small RNA degrading nuclease
Skin Color and Hue Angle	SC2, SHA1	I trifida v3 Chr12: 2,823,583	Ibat.Brg.12D_G004170.1	2626193	52.153	alpha/beta-Hydrolases superfamily protein
Skin Color and Hue Angle	SC2, SHA1	I trifida v3 Chr12: 2,823,583	Ibat.Brg.12D_G004320.1	2733639	55.293	Plant protein of unknown function (DUF247)
Skin Color and Hue Angle	SC2, SHA1	I trifida v3 Chr12: 2,823,583	Ibat.Brg.12D_G004160.1	2620767	57.579	RNA-binding (RRM/RBD/RNP motifs) family protein
Skin Color and Hue Angle	SC2, SHA1	I trifida v3 Chr12: 2,823,583	Ibat.Brg.12D_G004150.1	2618348	59.998	hypothetical protein
Skin Color and Hue Angle	SC2, SHA1	I trifida v3 Chr12: 2,823,583	Ibat.Brg.12D_G004330.1	2740974	62.628	Nucleotide-diphospho-sugar transferases superfamily protein
Skin Color and Hue Angle	SC2, SHA1	I trifida v3 Chr12: 2,823,583	Ibat.Brg.12D_G004140.1	2614433	63.913	Protein of unknown function (DUF1685)
Skin Color and Hue Angle	SC2, SHA1	I trifida v3 Chr12: 2,823,583	Ibat.Brg.12D_G004340.1	2743825	65.479	hypothetical protein
Skin Color and Hue Angle	SC2, SHA1	I trifida v3 Chr12: 2,823,583	Ibat.Brg.12D_G004350.1	2745061	66.715	Pentatricopeptide repeat (PPR) superfamily protein
Skin Color and Hue Angle	SC2, SHA1	I trifida v3 Chr12: 2,823,583	Ibat.Brg.12D_G004360.1	2746514	68.168	hypothetical protein
Skin Color and Hue Angle	SC2, SHA1	I trifida v3 Chr12: 2,823,583	Ibat.Brg.12D_G004370.1	2750068	71.722	S15/NS1, RNA-binding protein
Skin Color and Hue Angle	SC2, SHA1	I trifida v3 Chr12: 2,823,583	Ibat.Brg.12D_G004380.1	2754049	75.703	FMN-linked oxidoreductases superfamily protein
Skin Color and Hue Angle	SC2, SHA1	I trifida v3 Chr12: 2,823,583	Ibat.Brg.12D_G004390.1	2754505	76.159	hypothetical protein
Skin Color and Hue Angle	SC2, SHA1	I trifida v3 Chr12: 2,823,583	Ibat.Brg.12D_G004400.1	2764318	85.972	Leucine-rich repeat (LRR) family protein
Skin Color and Hue Angle	SC2, SHA1	I trifida v3 Chr12: 2,823,583	Ibat.Brg.12D_G004130.1	2588597	89.749	conserved hypothetical protein
Skin Color and Hue Angle	SC2, SHA1	I trifida v3 Chr12: 2,823,583	Ibat.Brg.12D_G004410.1	2770427	92.081	2-oxoglutarate (2OG) and Fe(II)-dependent oxygenase superfamily protein
Skin Color and Hue Angle	SC2, SHA1	I trifida v3 Chr12: 2,823,583	Ibat.Brg.12D_G004120.1	2579883	98.463	AP2/B3-like transcriptional factor family protein
Skin Color and Hue Angle	SC2, SHA1	I trifida v3 Chr12: 2,823,583	Ibat.Brg.12D_G004420.1	2778963	100.617	Protein of unknown function (DUF579)
Skin Color and Hue Angle	SC2, SHA1	I trifida v3 Chr12: 2,823,583	Ibat.Brg.12D_G004110.1	2577013	101.333	3-ketoacyl-CoA synthase
Skin Color and Hue Angle	SC3, SHA2	I trifida v3 Chr12: 2,841,327	Ibat.Brg.12B_G006320.1	4122242	4.195	CYCLIN D3;2
Skin Color and Hue Angle	SC3, SHA2	I trifida v3 Chr12: 2,841,327	Ibat.Brg.12B_G006330.1	4131350	4.913	conserved hypothetical protein
Skin Color and Hue Angle	SC3, SHA2	I trifida v3 Chr12: 2,841,327	Ibat.Brg.12B_G006340.1	4137637	11.2	end binding protein 1C
Skin Color and Hue Angle	SC3, SHA2	I trifida v3 Chr12: 2,841,327	Ibat.Brg.12B_G006350.1	4141913	15.476	Protein of unknown function (DUF579)
Skin Color and Hue Angle	SC3, SHA2	I trifida v3 Chr12: 2,841,327	Ibat.Brg.12B_G006360.1	4144716	18.279	2-oxoglutarate (2OG) and Fe(II)-dependent oxygenase superfamily protein
Skin Color and Hue Angle	SC3, SHA2	I trifida v3 Chr12: 2,841,327	Ibat.Brg.12B_G006370.1	4151282	24.845	Leucine-rich repeat (LRR) family protein
Skin Color and Hue Angle	SC3, SHA2	I trifida v3 Chr12: 2,841,327	Ibat.Brg.12B_G006380.1	4160302	33.865	FMN-linked oxidoreductases superfamily protein
Skin Color and Hue Angle	SC3, SHA2	I trifida v3 Chr12: 2,841,327	Ibat.Brg.12B_G006310.1	4088375	38.062	hypothetical protein
Skin Color and Hue Angle	SC3, SHA2	I trifida v3 Chr12: 2,841,327	Ibat.Brg.12B_G006390.1	4169895	43.458	S15/NS1, RNA-binding protein
Skin Color and Hue Angle	SC3, SHA2	I trifida v3 Chr12: 2,841,327	Ibat.Brg.12B_G006300.1	4082774	43.663	natural resistance-associated macrophage protein
Skin Color and Hue Angle	SC3, SHA2	I trifida v3 Chr12: 2,841,327	Ibat.Brg.12B_G006290.1	4076144	50.293	conserved hypothetical protein
Skin Color and Hue Angle	SC3, SHA2	I trifida v3 Chr12: 2,841,327	Ibat.Brg.12B_G006400.1	4176898	50.461	Pentatricopeptide repeat (PPR) superfamily protein
Skin Color and Hue Angle	SC3, SHA2	I trifida v3 Chr12: 2,841,327	Ibat.Brg.12B_G006410.1	4177091	50.654	zinc ion binding;nucleic acid binding
Skin Color and Hue Angle	SC3, SHA2	I trifida v3 Chr12: 2,841,327	Ibat.Brg.12B_G006280.1	4069635	56.802	end binding protein 1C
Skin Color and Hue Angle	SC3, SHA2	I trifida v3 Chr12: 2,841,327	Ibat.Brg.12B_G006420.1	4184541	58.104	Nucleotide-diphospho-sugar transferases superfamily protein
Skin Color and Hue Angle	SC3, SHA2	I trifida v3 Chr12: 2,841,327	Ibat.Brg.12B_G006270.1	4061488	64.949	heavy metal atpase
Skin Color and Hue Angle	SC3, SHA2	I trifida v3 Chr12: 2,841,327	Ibat.Brg.12B_G006430.1	4193579	67.142	hypothetical protein
Skin Color and Hue Angle	SC3, SHA2	I trifida v3 Chr12: 2,841,327	Ibat.Brg.12B_G006260.1	4057704	68.733	hypothetical protein
Skin Color and Hue Angle	SC3, SHA2	I trifida v3 Chr12: 2,841,327	Ibat.Brg.12B_G006440.1	4199843	73.406	hypothetical protein
Skin Color and Hue Angle	SC3, SHA2	I trifida v3 Chr12: 2,841,327	Ibat.Brg.12B_G006250.1	4053025	73.412	hypothetical protein
Skin Color and Hue Angle	SC3, SHA2	I trifida v3 Chr12: 2,841,327	Ibat.Brg.12B_G006450.1	4202738	76.301	Plant protein of unknown function (DUF247)
Skin Color and Hue Angle	SC3, SHA2	I trifida v3 Chr12: 2,841,327	Ibat.Brg.12B_G006460.1	4203313	76.876	Plant protein of unknown function (DUF247)
Skin Color and Hue Angle	SC3, SHA2	I trifida v3 Chr12: 2,841,327	Ibat.Brg.12B_G006240.1	4046828	79.609	hypothetical protein
Skin Color and Hue Angle	SC3, SHA2	I trifida v3 Chr12: 2,841,327	Ibat.Brg.12B_G006470.1	4207763	81.326	small RNA degrading nuclease
Skin Color and Hue Angle	SC3, SHA2	I trifida v3 Chr12: 2,841,327	Ibat.Brg.12B_G006480.1	4210759	84.322	Leucine-rich repeat protein kinase family protein
Skin Color and Hue Angle	SC3, SHA2	I trifida v3 Chr12: 2,841,327	Ibat.Brg.12B_G006230.1	4034521	91.916	Ribonuclease III family protein
Skin Color and Hue Angle	SC3, SHA2	I trifida v3 Chr12: 2,841,327	Ibat.Brg.12B_G006490.1	4219773	93.336	hypothetical protein
Skin Color and Hue Angle	SC3, SHA2	I trifida v3 Chr12: 2,841,327	Ibat.Brg.12B_G006500.1	4223611	97.174	sumo conjugation enzyme
Skin Color and Hue Angle	SC3, SHA2	I trifida v3 Chr12: 2,841,327	Ibat.Brg.12B_G006220.1	4027661	98.776	casein kinase alpha
Skin Color and Hue Angle	SC3, SHA2	I trifida v3 Chr12: 2,841,327	Ibat.Brg.12D_G004130.1	2588597	107.722	conserved hypothetical protein
Skin Color and Hue Angle	SC3, SHA2	I trifida v3 Chr12: 2,841,327	Ibat.Brg.12D_G004140.1	2614433	81.886	Protein of unknown function (DUF1685)
Skin Color and Hue Angle	SC3, SHA2	I trifida v3 Chr12: 2,841,327	Ibat.Brg.12D_G004150.1	2618348	77.971	hypothetical protein
Skin Color and Hue Angle	SC3, SHA2	I trifida v3 Chr12: 2,841,327	Ibat.Brg.12D_G004160.1	2620767	75.552	RNA-binding (RRM/RBD/RNP motifs) family protein
Skin Color and Hue Angle	SC3, SHA2	I trifida v3 Chr12: 2,841,327	Ibat.Brg.12D_G004170.1	2626193	70.126	alpha/beta-Hydrolases superfamily protein
Skin Color and Hue Angle	SC3, SHA2	I trifida v3 Chr12: 2,841,327	Ibat.Brg.12D_G004180.1	2631579	64.74	basic helix-loop-helix (bHLH) DNA-binding superfamily protein
Skin Color and Hue Angle	SC3, SHA2	I trifida v3 Chr12: 2,841,327	Ibat.Brg.12D_G004190.1	2645026	51.293	conserved hypothetical protein
Skin Color and Hue Angle	SC3, SHA2	I trifida v3 Chr12: 2,841,327	Ibat.Brg.12D_G004200.1	2653866	42.453	basic helix-loop-helix (bHLH) DNA-binding superfamily protein
Skin Color and Hue Angle	SC3, SHA2	I trifida v3 Chr12: 2,841,327	Ibat.Brg.12D_G004210.1	2656402	39.917	natural resistance-associated macrophage protein
Skin Color and Hue Angle	SC3, SHA2	I trifida v3 Chr12: 2,841,327	Ibat.Brg.12D_G004220.1	2661382	34.937	hypothetical protein
Skin Color and Hue Angle	SC3, SHA2	I trifida v3 Chr12: 2,841,327	Ibat.Brg.12D_G004230.1	2666738	29.581	hypothetical protein
Skin Color and Hue Angle	SC3, SHA2	I trifida v3 Chr12: 2,841,327	Ibat.Brg.12D_G004240.1	2671491	24.828	hypothetical protein
Skin Color and Hue Angle	SC3, SHA2	I trifida v3 Chr12: 2,841,327	Ibat.Brg.12D_G004250.1	2682255	14.064	heavy metal atpase
Skin Color and Hue Angle	SC3, SHA2	I trifida v3 Chr12: 2,841,327	Ibat.Brg.12D_G004260.1	2684773	11.546	end binding protein 1C
Skin Color and Hue Angle	SC3, SHA2	I trifida v3 Chr12: 2,841,327	Ibat.Brg.12D_G004270.1	2691308	5.011	conserved hypothetical protein
Skin Color and Hue Angle	SC3, SHA2	I trifida v3 Chr12: 2,841,327	Ibat.Brg.12D_G004280.1	2698389	2.07	CYCLIN D3;3
Skin Color and Hue Angle	SC3, SHA2	I trifida v3 Chr12: 2,841,327	Ibat.Brg.12D_G004290.1	2720212	23.893	VIER F-box proteine
Skin Color and Hue Angle	SC3, SHA2	I trifida v3 Chr12: 2,841,327	Ibat.Brg.12D_G004300.1	2724953	28.634	hypothetical protein
Skin Color and Hue Angle	SC3, SHA2	I trifida v3 Chr12: 2,841,327	Ibat.Brg.12D_G004310.1	2726232	29.913	small RNA degrading nuclease
Skin Color and Hue Angle	SC3, SHA2	I trifida v3 Chr12: 2,841,327	Ibat.Brg.12D_G004320.1	2733639	37.32	Plant protein of unknown function (DUF247)
Skin Color and Hue Angle	SC3, SHA2	I trifida v3 Chr12: 2,841,327	Ibat.Brg.12D_G004330.1	2740974	44.655	Nucleotide-diphospho-sugar transferases superfamily protein
Skin Color and Hue Angle	SC3, SHA2	I trifida v3 Chr12: 2,841,327	Ibat.Brg.12D_G004340.1	2743825	47.506	hypothetical protein
Skin Color and Hue Angle	SC3, SHA2	I trifida v3 Chr12: 2,841,327	Ibat.Brg.12D_G004350.1	2745061	48.742	Pentatricopeptide repeat (PPR) superfamily protein
Skin Color and Hue Angle	SC3, SHA2	I trifida v3 Chr12: 2,841,327	Ibat.Brg.12D_G004360.1	2746514	50.195	hypothetical protein
Skin Color and Hue Angle	SC3, SHA2	I trifida v3 Chr12: 2,841,327	Ibat.Brg.12D_G004370.1	2750068	53.749	S15/NS1, RNA-binding protein
Skin Color and Hue Angle	SC3, SHA2	I trifida v3 Chr12: 2,841,327	Ibat.Brg.12D_G004380.1	2754049	57.73	FMN-linked oxidoreductases superfamily protein
Skin Color and Hue Angle	SC3, SHA2	I trifida v3 Chr12: 2,841,327	Ibat.Brg.12D_G004390.1	2754505	58.186	hypothetical protein
Skin Color and Hue Angle	SC3, SHA2	I trifida v3 Chr12: 2,841,327	Ibat.Brg.12D_G004400.1	2764318	67.999	Leucine-rich repeat (LRR) family protein
Skin Color and Hue Angle	SC3, SHA2	I trifida v3 Chr12: 2,841,327	Ibat.Brg.12D_G004410.1	2770427	74.108	2-oxoglutarate (2OG) and Fe(II)-dependent oxygenase superfamily protein
Skin Color and Hue Angle	SC3, SHA2	I trifida v3 Chr12: 2,841,327	Ibat.Brg.12D_G004420.1	2778963	82.644	Protein of unknown function (DUF579)
Skin Color and Hue Angle	SC3, SHA2	I trifida v3 Chr12: 2,841,327	Ibat.Brg.12D_G004430.1	2778964	82.645	hypothetical protein
Skin Color and Hue Angle	SC3, SHA2	I trifida v3 Chr12: 2,841,327	Ibat.Brg.12D_G004440.1	2790162	93.843	Leucine-rich repeat protein kinase family protein
Skin Color and Hue Angle	SC3, SHA2	I trifida v3 Chr12: 2,841,327	Ibat.Brg.12D_G004450.1	2799004	102.685	sumo conjugation enzyme
Skin Color and Hue Angle	SC3, SHA2	I trifida v3 Chr12: 2,841,327	Ibat.Brg.12E_G005630.1	3512344	1.359	hypothetical protein
Skin Color and Hue Angle	SC3, SHA2	I trifida v3 Chr12: 2,841,327	Ibat.Brg.12E_G005620.1	3507161	3.824	CYCLIN D3;2
Skin Color and Hue Angle	SC3, SHA2	I trifida v3 Chr12: 2,841,327	Ibat.Brg.12E_G005640.1	3517172	6.187	hypothetical protein
Skin Color and Hue Angle	SC3, SHA2	I trifida v3 Chr12: 2,841,327	Ibat.Brg.12E_G005650.1	3523370	12.385	hypothetical protein
Skin Color and Hue Angle	SC3, SHA2	I trifida v3 Chr12: 2,841,327	Ibat.Brg.12E_G005660.1	3528863	17.878	natural resistance associated macrophage protein
Skin Color and Hue Angle	SC3, SHA2	I trifida v3 Chr12: 2,841,327	Ibat.Brg.12E_G005610.1	3492619	18.366	conserved hypothetical protein
Skin Color and Hue Angle	SC3, SHA2	I trifida v3 Chr12: 2,841,327	Ibat.Brg.12E_G005670.1	3535094	24.109	ARM-repeat/Tetratricopeptide repeat (TPR)-like protein
Skin Color and Hue Angle	SC3, SHA2	I trifida v3 Chr12: 2,841,327	Ibat.Brg.12E_G005600.1	3486239	24.746	casein kinase alpha
Skin Color and Hue Angle	SC3, SHA2	I trifida v3 Chr12: 2,841,327	Ibat.Brg.12E_G005590.1	3479536	31.449	Ribonuclease III family protein
Skin Color and Hue Angle	SC3, SHA2	I trifida v3 Chr12: 2,841,327	Ibat.Brg.12E_G005680.1	3544638	33.653	Tetratricopeptide repeat (TPR)-like superfamily protein
Skin Color and Hue Angle	SC3, SHA2	I trifida v3 Chr12: 2,841,327	Ibat.Brg.12E_G005580.1	3469538	41.447	hypothetical protein
Skin Color and Hue Angle	SC3, SHA2	I trifida v3 Chr12: 2,841,327	Ibat.Brg.12E_G005570.1	3468804	42.181	Peroxidase superfamily protein
Skin Color and Hue Angle	SC3, SHA2	I trifida v3 Chr12: 2,841,327	Ibat.Brg.12E_G005560.1	3461460	49.525	Transcriptional regulator of RNA polII, SAGA, subunit domain containing protein
Skin Color and Hue Angle	SC3, SHA2	I trifida v3 Chr12: 2,841,327	Ibat.Brg.12E_G005690.1	3563460	52.475	VIER F-box proteine
Skin Color and Hue Angle	SC3, SHA2	I trifida v3 Chr12: 2,841,327	Ibat.Brg.12E_G005700.1	3567821	56.836	hypothetical protein
Skin Color and Hue Angle	SC3, SHA2	I trifida v3 Chr12: 2,841,327	Ibat.Brg.12E_G005710.1	3568263	57.278	small RNA degrading nuclease
Skin Color and Hue Angle	SC3, SHA2	I trifida v3 Chr12: 2,841,327	Ibat.Brg.12E_G005550.1	3452288	58.697	Galactosyl transferase GMA12/MNN10 family protein
Skin Color and Hue Angle	SC3, SHA2	I trifida v3 Chr12: 2,841,327	Ibat.Brg.12E_G005720.1	3574948	63.963	Plant protein of unknown function (DUF247)
Skin Color and Hue Angle	SC3, SHA2	I trifida v3 Chr12: 2,841,327	Ibat.Brg.12E_G005730.1	3575221	64.236	hypothetical protein
Skin Color and Hue Angle	SC3, SHA2	I trifida v3 Chr12: 2,841,327	Ibat.Brg.12E_G005540.1	3446297	64.688	P-loop containing nucleoside triphosphate hydrolases superfamily protein
Skin Color and Hue Angle	SC3, SHA2	I trifida v3 Chr12: 2,841,327	Ibat.Brg.12E_G005740.1	3576530	65.545	hypothetical protein
Skin Color and Hue Angle	SC3, SHA2	I trifida v3 Chr12: 2,841,327	Ibat.Brg.12E_G005530.1	3444457	66.528	conserved hypothetical protein
Skin Color and Hue Angle	SC3, SHA2	I trifida v3 Chr12: 2,841,327	Ibat.Brg.12E_G005750.1	3583003	72.018	hypothetical protein
Skin Color and Hue Angle	SC3, SHA2	I trifida v3 Chr12: 2,841,327	Ibat.Brg.12E_G005520.1	3438559	72.426	hypothetical protein
Skin Color and Hue Angle	SC3, SHA2	I trifida v3 Chr12: 2,841,327	Ibat.Brg.12E_G005510.1	3431480	79.505	Carbohydrate-binding protein
Skin Color and Hue Angle	SC3, SHA2	I trifida v3 Chr12: 2,841,327	Ibat.Brg.12E_G005760.1	3592388	81.403	Nucleotide-diphospho-sugar transferases superfamily protein
Skin Color and Hue Angle	SC3, SHA2	I trifida v3 Chr12: 2,841,327	Ibat.Brg.12E_G005500.1	3429447	81.538	hypothetical protein
Skin Color and Hue Angle	SC3, SHA2	I trifida v3 Chr12: 2,841,327	Ibat.Brg.12E_G005490.1	3423602	87.383	growth-regulating factor
Skin Color and Hue Angle	SC3, SHA2	I trifida v3 Chr12: 2,841,327	Ibat.Brg.12E_G005770.1	3599475	88.49	zinc ion binding;nucleic acid binding
Skin Color and Hue Angle	SC3, SHA2	I trifida v3 Chr12: 2,841,327	Ibat.Brg.12E_G005780.1	3601243	90.258	Pentatricopeptide repeat (PPR) superfamily protein
Skin Color and Hue Angle	SC3, SHA2	I trifida v3 Chr12: 2,841,327	Ibat.Brg.12E_G005480.1	3418342	92.643	Thioredoxin superfamily protein
Skin Color and Hue Angle	SC3, SHA2	I trifida v3 Chr12: 2,841,327	Ibat.Brg.12E_G005790.1	3606678	95.693	S15/NS1, RNA-binding protein
Skin Color and Hue Angle	SC3, SHA2	I trifida v3 Chr12: 2,841,327	Ibat.Brg.12E_G005470.1	3414742	96.243	hypothetical protein
Skin Color and Hue Angle	SC3, SHA2	I trifida v3 Chr12: 2,841,327	Ibat.Brg.12E_G005460.1	3414061	96.924	RNA-binding (RRM/RBD/RNP motifs) family protein
Skin Color and Hue Angle	SC3, SHA2	I trifida v3 Chr12: 2,841,327	Ibat.Brg.12E_G005800.1	3611885	100.9	conserved hypothetical protein
Skin Color and Hue Angle	SC3, SHA2	I trifida v3 Chr12: 2,841,327	Ibat.Brg.12E_G005450.1	3406089	104.896	NAD(P)-binding Rossmann-fold superfamily protein
Skin Color and Hue Angle	SC3, SHA2	I trifida v3 Chr12: 2,841,327	Ibat.Brg.12F_G003940.1	2308008	3.859	CYCLIN D3;2
Skin Color and Hue Angle	SC3, SHA2	I trifida v3 Chr12: 2,841,327	Ibat.Brg.12F_G003950.1	2329766	17.899	VIER F-box proteine
Skin Color and Hue Angle	SC3, SHA2	I trifida v3 Chr12: 2,841,327	Ibat.Brg.12F_G003960.1	2332088	20.221	hypothetical protein
Skin Color and Hue Angle	SC3, SHA2	I trifida v3 Chr12: 2,841,327	Ibat.Brg.12F_G003970.1	2335354	23.487	small RNA degrading nuclease
Skin Color and Hue Angle	SC3, SHA2	I trifida v3 Chr12: 2,841,327	Ibat.Brg.12F_G003930.1	2288006	23.861	VIER F-box proteine
Skin Color and Hue Angle	SC3, SHA2	I trifida v3 Chr12: 2,841,327	Ibat.Brg.12F_G003920.1	2283265	28.602	hypothetical protein
Skin Color and Hue Angle	SC3, SHA2	I trifida v3 Chr12: 2,841,327	Ibat.Brg.12F_G003980.1	2341605	29.738	Plant protein of unknown function (DUF247)
Skin Color and Hue Angle	SC3, SHA2	I trifida v3 Chr12: 2,841,327	Ibat.Brg.12F_G003910.1	2281986	29.881	small RNA degrading nuclease
Skin Color and Hue Angle	SC3, SHA2	I trifida v3 Chr12: 2,841,327	Ibat.Brg.12F_G003990.1	2342705	30.838	hypothetical protein
Skin Color and Hue Angle	SC3, SHA2	I trifida v3 Chr12: 2,841,327	Ibat.Brg.12F_G003900.1	2274579	37.288	Plant protein of unknown function (DUF247)
Skin Color and Hue Angle	SC3, SHA2	I trifida v3 Chr12: 2,841,327	Ibat.Brg.12F_G004000.1	2350765	38.898	hypothetical protein
Skin Color and Hue Angle	SC3, SHA2	I trifida v3 Chr12: 2,841,327	Ibat.Brg.12F_G003890.1	2271619	40.248	Translation initiation factor IF2/IF5
Skin Color and Hue Angle	SC3, SHA2	I trifida v3 Chr12: 2,841,327	Ibat.Brg.12F_G003880.1	2267959	43.908	RING/FYVE/PHD zinc finger superfamily protein
Skin Color and Hue Angle	SC3, SHA2	I trifida v3 Chr12: 2,841,327	Ibat.Brg.12F_G003870.1	2265393	46.474	DNAJ heat shock N-terminal domain-containing protein
Skin Color and Hue Angle	SC3, SHA2	I trifida v3 Chr12: 2,841,327	Ibat.Brg.12F_G004010.1	2359805	47.938	Nucleotide-diphospho-sugar transferases superfamily protein
Skin Color and Hue Angle	SC3, SHA2	I trifida v3 Chr12: 2,841,327	Ibat.Brg.12F_G003860.1	2262888	48.979	Auxin efflux carrier family protein
Skin Color and Hue Angle	SC3, SHA2	I trifida v3 Chr12: 2,841,327	Ibat.Brg.12F_G003850.1	2259016	52.851	Protein with RING/U-box and TRAF-like domains
Skin Color and Hue Angle	SC3, SHA2	I trifida v3 Chr12: 2,841,327	Ibat.Brg.12F_G004020.1	2367251	55.384	zinc ion binding;nucleic acid binding
Skin Color and Hue Angle	SC3, SHA2	I trifida v3 Chr12: 2,841,327	Ibat.Brg.12F_G003840.1	2256059	55.808	Protein with RING/U-box and TRAF-like domains
Skin Color and Hue Angle	SC3, SHA2	I trifida v3 Chr12: 2,841,327	Ibat.Brg.12F_G004030.1	2369019	57.152	Pentatricopeptide repeat (PPR) superfamily protein
Skin Color and Hue Angle	SC3, SHA2	I trifida v3 Chr12: 2,841,327	Ibat.Brg.12F_G004040.1	2374446	62.579	S15/NS1, RNA-binding protein
Skin Color and Hue Angle	SC3, SHA2	I trifida v3 Chr12: 2,841,327	Ibat.Brg.12F_G003830.1	2248973	62.894	formyltransferase, putative
Skin Color and Hue Angle	SC3, SHA2	I trifida v3 Chr12: 2,841,327	Ibat.Brg.12F_G003820.1	2243891	67.976	Heavy metal transport/detoxification superfamily protein
Skin Color and Hue Angle	SC3, SHA2	I trifida v3 Chr12: 2,841,327	Ibat.Brg.12F_G004050.1	2383683	71.816	Leucine-rich repeat protein kinase family protein
Skin Color and Hue Angle	SC3, SHA2	I trifida v3 Chr12: 2,841,327	Ibat.Brg.12F_G003810.1	2235322	76.545	Heavy metal transport/detoxification superfamily protein
Skin Color and Hue Angle	SC3, SHA2	I trifida v3 Chr12: 2,841,327	Ibat.Brg.12F_G003800.1	2232703	79.164	conserved hypothetical protein
Skin Color and Hue Angle	SC3, SHA2	I trifida v3 Chr12: 2,841,327	Ibat.Brg.12F_G003790.1	2232143	79.724	plastid movement impaired
Skin Color and Hue Angle	SC3, SHA2	I trifida v3 Chr12: 2,841,327	Ibat.Brg.12F_G003780.1	2228602	83.265	conserved hypothetical protein
Skin Color and Hue Angle	SC3, SHA2	I trifida v3 Chr12: 2,841,327	Ibat.Brg.12F_G004060.1	2396438	84.571	sumo conjugation enzyme
Skin Color and Hue Angle	SC3, SHA2	I trifida v3 Chr12: 2,841,327	Ibat.Brg.12F_G003770.1	2226530	85.337	hypothetical protein
Skin Color and Hue Angle	SC3, SHA2	I trifida v3 Chr12: 2,841,327	Ibat.Brg.12F_G003760.1	2223660	88.207	Translation initiation factor IF2/IF5
Skin Color and Hue Angle	SC3, SHA2	I trifida v3 Chr12: 2,841,327	Ibat.Brg.12F_G003750.1	2220000	91.867	RING/FYVE/PHD zinc finger superfamily protein
Skin Color and Hue Angle	SC3, SHA2	I trifida v3 Chr12: 2,841,327	Ibat.Brg.12F_G004070.1	2405235	93.368	hypothetical protein
Skin Color and Hue Angle	SC3, SHA2	I trifida v3 Chr12: 2,841,327	Ibat.Brg.12F_G003740.1	2217433	94.434	DNAJ heat shock N-terminal domain-containing protein
Skin Color and Hue Angle	SC3, SHA2	I trifida v3 Chr12: 2,841,327	Ibat.Brg.12F_G003730.1	2215574	96.293	Auxin efflux carrier family protein
Skin Color and Hue Angle	SC3, SHA2	I trifida v3 Chr12: 2,841,327	Ibat.Brg.12F_G003720.1	2214275	97.592	Bifunctional inhibitor/lipid-transfer protein/seed storage 2S albumin superfamily protein
Skin Color and Hue Angle	SC3, SHA2	I trifida v3 Chr12: 2,841,327	Ibat.Brg.12F_G004080.1	2409954	98.087	S-adenosyl-L-methionine-dependent methyltransferases superfamily protein
Skin Color and Hue Angle	SC3, SHA2	I trifida v3 Chr12: 2,841,327	Ibat.Brg.12F_G003710.1	2212878	98.989	lipid phosphate phosphatase
Skin Color and Hue Angle	SC3, SHA2	I trifida v3 Chr12: 2,841,327	Ibat.Brg.12F_G003700.1	2209008	102.859	Zinc finger C-x8-C-x5-C-x3-H type family protein
Skin Color and Hue Angle	SC3, SHA2	I trifida v3 Chr12: 2,841,327	Ibat.Brg.12F_G004950.1	3024064	4.062	CYCLIN D3;2
Skin Color and Hue Angle	SC3, SHA2	I trifida v3 Chr12: 2,841,327	Ibat.Brg.12F_G004940.1	3015677	4.325	conserved hypothetical protein
Skin Color and Hue Angle	SC3, SHA2	I trifida v3 Chr12: 2,841,327	Ibat.Brg.12F_G004930.1	3009478	10.524	end binding protein 1C
Skin Color and Hue Angle	SC3, SHA2	I trifida v3 Chr12: 2,841,327	Ibat.Brg.12F_G004920.1	2995890	24.112	heavy metal atpase
Skin Color and Hue Angle	SC3, SHA2	I trifida v3 Chr12: 2,841,327	Ibat.Brg.12F_G004910.1	2992200	27.802	hypothetical protein
Skin Color and Hue Angle	SC3, SHA2	I trifida v3 Chr12: 2,841,327	Ibat.Brg.12F_G004900.1	2987343	32.659	hypothetical protein
Skin Color and Hue Angle	SC3, SHA2	I trifida v3 Chr12: 2,841,327	Ibat.Brg.12F_G004960.1	3056985	36.983	VIER F-box proteine
Skin Color and Hue Angle	SC3, SHA2	I trifida v3 Chr12: 2,841,327	Ibat.Brg.12F_G004890.1	2980407	39.595	hypothetical protein
Skin Color and Hue Angle	SC3, SHA2	I trifida v3 Chr12: 2,841,327	Ibat.Brg.12F_G004970.1	3062014	42.012	hypothetical protein
Skin Color and Hue Angle	SC3, SHA2	I trifida v3 Chr12: 2,841,327	Ibat.Brg.12F_G004980.1	3063961	43.959	small RNA degrading nuclease
Skin Color and Hue Angle	SC3, SHA2	I trifida v3 Chr12: 2,841,327	Ibat.Brg.12F_G004880.1	2975937	44.065	natural resistance associated macrophage protein
Skin Color and Hue Angle	SC3, SHA2	I trifida v3 Chr12: 2,841,327	Ibat.Brg.12F_G004870.1	2969753	50.249	ARM-repeat/Tetratricopeptide repeat (TPR)-like protein
Skin Color and Hue Angle	SC3, SHA2	I trifida v3 Chr12: 2,841,327	Ibat.Brg.12F_G004990.1	3070301	50.299	Plant protein of unknown function (DUF247)
Skin Color and Hue Angle	SC3, SHA2	I trifida v3 Chr12: 2,841,327	Ibat.Brg.12F_G005000.1	3071099	51.097	hypothetical protein
Skin Color and Hue Angle	SC3, SHA2	I trifida v3 Chr12: 2,841,327	Ibat.Brg.12F_G005010.1	3072911	52.909	hypothetical protein
Skin Color and Hue Angle	SC3, SHA2	I trifida v3 Chr12: 2,841,327	Ibat.Brg.12F_G005020.1	3075919	55.917	exocyst subunit exo70 family protein D1
Skin Color and Hue Angle	SC3, SHA2	I trifida v3 Chr12: 2,841,327	Ibat.Brg.12F_G005030.1	3081885	61.883	Nucleotide-diphospho-sugar transferases superfamily protein
Skin Color and Hue Angle	SC3, SHA2	I trifida v3 Chr12: 2,841,327	Ibat.Brg.12F_G005040.1	3083549	63.547	hypothetical protein
Skin Color and Hue Angle	SC3, SHA2	I trifida v3 Chr12: 2,841,327	Ibat.Brg.12F_G004860.1	2954416	65.586	Tetratricopeptide repeat (TPR)-like superfamily protein
Skin Color and Hue Angle	SC3, SHA2	I trifida v3 Chr12: 2,841,327	Ibat.Brg.12F_G005050.1	3085941	65.939	Pentatricopeptide repeat (PPR) superfamily protein
Skin Color and Hue Angle	SC3, SHA2	I trifida v3 Chr12: 2,841,327	Ibat.Brg.12F_G005060.1	3087394	67.392	hypothetical protein
Skin Color and Hue Angle	SC3, SHA2	I trifida v3 Chr12: 2,841,327	Ibat.Brg.12F_G004840.1	2949930	70.072	hypothetical protein
Skin Color and Hue Angle	SC3, SHA2	I trifida v3 Chr12: 2,841,327	Ibat.Brg.12F_G004850.1	2949580	70.422	Protein of unknown function (DUF1230)
Skin Color and Hue Angle	SC3, SHA2	I trifida v3 Chr12: 2,841,327	Ibat.Brg.12F_G005070.1	3091386	71.384	S15/NS1, RNA-binding protein
Skin Color and Hue Angle	SC3, SHA2	I trifida v3 Chr12: 2,841,327	Ibat.Brg.12F_G004830.1	2945429	74.573	acyl-CoA-binding domain
Skin Color and Hue Angle	SC3, SHA2	I trifida v3 Chr12: 2,841,327	Ibat.Brg.12F_G005080.1	3095366	75.364	FMN-linked oxidoreductases superfamily protein
Skin Color and Hue Angle	SC3, SHA2	I trifida v3 Chr12: 2,841,327	Ibat.Brg.12F_G004820.1	2942087	77.915	conserved hypothetical protein
Skin Color and Hue Angle	SC3, SHA2	I trifida v3 Chr12: 2,841,327	Ibat.Brg.12F_G004810.1	2935137	84.865	casein kinase alpha
Skin Color and Hue Angle	SC3, SHA2	I trifida v3 Chr12: 2,841,327	Ibat.Brg.12F_G005090.1	3105066	85.064	Leucine-rich repeat (LRR) family protein
Skin Color and Hue Angle	SC3, SHA2	I trifida v3 Chr12: 2,841,327	Ibat.Brg.12F_G004800.1	2927520	92.482	Ribonuclease III family protein
Skin Color and Hue Angle	SC3, SHA2	I trifida v3 Chr12: 2,841,327	Ibat.Brg.12F_G005100.1	3115972	95.97	2-oxoglutarate (2OG) and Fe(II)-dependent oxygenase superfamily protein
Skin Color and Hue Angle	SC3, SHA2	I trifida v3 Chr12: 2,841,327	Ibat.Brg.12F_G005110.1	3121073	101.071	Protein of unknown function (DUF579)
Skin Color and Hue Angle	SC3, SHA2	I trifida v3 Chr12: 2,841,327	Ibat.Brg.12F_G004790.1	2918101	101.901	Peroxidase superfamily protein
Skin Hue Angle	SHA3	I trifida v3 Chr01: 3,487,779	Ibat.Brg.01A_G008010.1	7556534	0	homeobox-1
Skin Hue Angle	SHA3	I trifida v3 Chr01: 3,487,779	Ibat.Brg.01A_G008090.1	7623576	0	homeobox-1
Skin Hue Angle	SHA3	I trifida v3 Chr01: 3,487,779	Ibat.Brg.01A_G008080.1	7612551	8.899	Pentatricopeptide repeat (PPR) superfamily protein
Skin Hue Angle	SHA3	I trifida v3 Chr01: 3,487,779	Ibat.Brg.01A_G008000.1	7549234	9.462	conserved hypothetical protein
Skin Hue Angle	SHA3	I trifida v3 Chr01: 3,487,779	Ibat.Brg.01A_G008020.1	7568697	10.001	alpha-glucan phosphorylase
Skin Hue Angle	SHA3	I trifida v3 Chr01: 3,487,779	Ibat.Brg.01A_G008070.1	7609467	11.983	Nucleic acid-binding, OB-fold-like protein
Skin Hue Angle	SHA3	I trifida v3 Chr01: 3,487,779	Ibat.Brg.01A_G008100.1	7633848	12.398	Protein kinase superfamily protein
Skin Hue Angle	SHA3	I trifida v3 Chr01: 3,487,779	Ibat.Brg.01A_G008110.1	7638260	16.81	Protein kinase superfamily protein
Skin Hue Angle	SHA3	I trifida v3 Chr01: 3,487,779	Ibat.Brg.01A_G007990.1	7540755	17.941	conserved hypothetical protein
Skin Hue Angle	SHA3	I trifida v3 Chr01: 3,487,779	Ibat.Brg.01A_G008060.1	7603478	17.972	Protein NUCLEAR FUSION DEFECTIVE 6, chloroplastic/mitochondrial
Skin Hue Angle	SHA3	I trifida v3 Chr01: 3,487,779	Ibat.Brg.01A_G008030.1	7579743	21.047	conserved hypothetical protein
Skin Hue Angle	SHA3	I trifida v3 Chr01: 3,487,779	Ibat.Brg.01A_G008120.1	7645640	24.19	Histone superfamily protein
Skin Hue Angle	SHA3	I trifida v3 Chr01: 3,487,779	Ibat.Brg.01A_G007980.1	7531862	26.834	alpha-glucan phosphorylase
Skin Hue Angle	SHA3	I trifida v3 Chr01: 3,487,779	Ibat.Brg.01A_G007970.1	7531533	27.163	endonuclease
Skin Hue Angle	SHA3	I trifida v3 Chr01: 3,487,779	Ibat.Brg.01A_G008050.1	7594210	27.24	hypothetical protein
Skin Hue Angle	SHA3	I trifida v3 Chr01: 3,487,779	Ibat.Brg.01A_G008040.1	7588197	29.501	conserved hypothetical protein
Skin Hue Angle	SHA3	I trifida v3 Chr01: 3,487,779	Ibat.Brg.01A_G007960.1	7525685	33.011	alternative NAD(P)H dehydrogenase
Skin Hue Angle	SHA3	I trifida v3 Chr01: 3,487,779	Ibat.Brg.01A_G008130.1	7660218	38.768	Histone superfamily protein
Skin Hue Angle	SHA3	I trifida v3 Chr01: 3,487,779	Ibat.Brg.01A_G008140.1	7661180	39.73	Histone superfamily protein
Skin Hue Angle	SHA3	I trifida v3 Chr01: 3,487,779	Ibat.Brg.01A_G008150.1	7661383	39.933	hypothetical protein
Skin Hue Angle	SHA3	I trifida v3 Chr01: 3,487,779	Ibat.Brg.01A_G008160.1	7662183	40.733	hypothetical protein
Skin Hue Angle	SHA3	I trifida v3 Chr01: 3,487,779	Ibat.Brg.01A_G008170.1	7669761	48.311	Histone superfamily protein
Skin Hue Angle	SHA3	I trifida v3 Chr01: 3,487,779	Ibat.Brg.01A_G008180.1	7670609	49.159	hypothetical protein
Skin Hue Angle	SHA3	I trifida v3 Chr01: 3,487,779	Ibat.Brg.01A_G007950.1	7508699	49.997	hypothetical protein
Skin Hue Angle	SHA3	I trifida v3 Chr01: 3,487,779	Ibat.Brg.01A_G007940.1	7504565	54.131	hypothetical protein
Skin Hue Angle	SHA3	I trifida v3 Chr01: 3,487,779	Ibat.Brg.01A_G007930.1	7503606	55.09	hypothetical protein
Skin Hue Angle	SHA3	I trifida v3 Chr01: 3,487,779	Ibat.Brg.01A_G007920.1	7503037	55.659	hypothetical protein
Skin Hue Angle	SHA3	I trifida v3 Chr01: 3,487,779	Ibat.Brg.01A_G007910.1	7497571	61.125	Lactate/malate dehydrogenase family protein
Skin Hue Angle	SHA3	I trifida v3 Chr01: 3,487,779	Ibat.Brg.01A_G008190.1	7688300	66.85	vascular plant one zinc finger protein
Skin Hue Angle	SHA3	I trifida v3 Chr01: 3,487,779	Ibat.Brg.01A_G007900.1	7491069	67.627	hypothetical protein
Skin Hue Angle	SHA3	I trifida v3 Chr01: 3,487,779	Ibat.Brg.01A_G008200.1	7693691	72.241	conserved hypothetical protein
Skin Hue Angle	SHA3	I trifida v3 Chr01: 3,487,779	Ibat.Brg.01A_G008210.1	7699468	78.018	Casein kinase substrate phosphoprotein PP28 domain containing protein
Skin Hue Angle	SHA3	I trifida v3 Chr01: 3,487,779	Ibat.Brg.01A_G007890.1	7476217	82.479	hypothetical protein
Skin Hue Angle	SHA3	I trifida v3 Chr01: 3,487,779	Ibat.Brg.01A_G008220.1	7708345	86.895	RAB GTPase homolog A1F
Skin Hue Angle	SHA3	I trifida v3 Chr01: 3,487,779	Ibat.Brg.01A_G007880.1	7464937	93.759	glycine-rich protein
Skin Hue Angle	SHA3	I trifida v3 Chr01: 3,487,779	Ibat.Brg.01A_G008230.1	7716153	94.703	ethylene response factor
Skin Hue Angle	SHA3	I trifida v3 Chr01: 3,487,779	Ibat.Brg.01A_G008240.1	7720662	99.212	mitochondrial ribosomal protein L51/S25/CI-B8 family protein
Skin Hue Angle	SHA3	I trifida v3 Chr01: 3,487,779	Ibat.Brg.01A_G008250.1	7722774	101.324	GDSL-like Lipase/Acylhydrolase superfamily protein
Skin Hue Angle	SHA3	I trifida v3 Chr01: 3,487,779	Ibat.Brg.01A_G007870.1	7455528	103.168	secretory carrier
Skin Hue Angle	SHA3	I trifida v3 Chr01: 3,487,779	Ibat.Brg.01B_G006580.1	4257135	0	homeobox-1
Skin Hue Angle	SHA3	I trifida v3 Chr01: 3,487,779	Ibat.Brg.01B_G006580.5	4251877	2.904	Homeodomain-like transcriptional regulator
Skin Hue Angle	SHA3	I trifida v3 Chr01: 3,487,779	Ibat.Brg.01B_G006590.1	4262927	8.146	Protein kinase superfamily protein
Skin Hue Angle	SHA3	I trifida v3 Chr01: 3,487,779	Ibat.Brg.01B_G006570.1	4243151	11.63	hypothetical protein
Skin Hue Angle	SHA3	I trifida v3 Chr01: 3,487,779	Ibat.Brg.01B_G006560.1	4238089	16.692	alpha-glucan phosphorylase
Skin Hue Angle	SHA3	I trifida v3 Chr01: 3,487,779	Ibat.Brg.01B_G006600.1	4271868	17.087	Protein kinase superfamily protein
Skin Hue Angle	SHA3	I trifida v3 Chr01: 3,487,779	Ibat.Brg.01B_G006610.1	4273768	18.987	Histone superfamily protein
Skin Hue Angle	SHA3	I trifida v3 Chr01: 3,487,779	Ibat.Brg.01B_G006550.1	4227541	27.24	hypothetical protein
Skin Hue Angle	SHA3	I trifida v3 Chr01: 3,487,779	Ibat.Brg.01B_G006540.1	4222528	32.253	hypothetical protein
Skin Hue Angle	SHA3	I trifida v3 Chr01: 3,487,779	Ibat.Brg.01B_G006620.1	4287956	33.175	Protein of unknown function (DUF616)
Skin Hue Angle	SHA3	I trifida v3 Chr01: 3,487,779	Ibat.Brg.01B_G006530.1	4221050	33.731	hypothetical protein
Skin Hue Angle	SHA3	I trifida v3 Chr01: 3,487,779	Ibat.Brg.01B_G006520.1	4214010	40.771	hypothetical protein
Skin Hue Angle	SHA3	I trifida v3 Chr01: 3,487,779	Ibat.Brg.01B_G006630.1	4299076	44.295	glucan synthase-like
Skin Hue Angle	SHA3	I trifida v3 Chr01: 3,487,779	Ibat.Brg.01B_G006510.1	4202952	51.829	Protein NUCLEAR FUSION DEFECTIVE 6, chloroplastic/mitochondrial
Skin Hue Angle	SHA3	I trifida v3 Chr01: 3,487,779	Ibat.Brg.01B_G006640.1	4311232	56.451	phosphoglycerate/bisphosphoglycerate mutase family protein
Skin Hue Angle	SHA3	I trifida v3 Chr01: 3,487,779	Ibat.Brg.01B_G006500.1	4197008	57.773	Nucleic acid-binding, OB-fold-like protein
Skin Hue Angle	SHA3	I trifida v3 Chr01: 3,487,779	Ibat.Brg.01B_G006650.1	4314398	59.617	Protein NUCLEAR FUSION DEFECTIVE 6, chloroplastic/mitochondrial
Skin Hue Angle	SHA3	I trifida v3 Chr01: 3,487,779	Ibat.Brg.01B_G006490.1	4191133	63.648	hypothetical protein
Skin Hue Angle	SHA3	I trifida v3 Chr01: 3,487,779	Ibat.Brg.01B_G006660.1	4320152	65.371	Nucleic acid-binding, OB-fold-like protein
Skin Hue Angle	SHA3	I trifida v3 Chr01: 3,487,779	Ibat.Brg.01B_G006670.1	4323368	68.587	Tetratricopeptide repeat (TPR)-like superfamily protein
Skin Hue Angle	SHA3	I trifida v3 Chr01: 3,487,779	Ibat.Brg.01B_G006480.1	4184748	70.033	Tetratricopeptide repeat (TPR)-like superfamily protein
Skin Hue Angle	SHA3	I trifida v3 Chr01: 3,487,779	Ibat.Brg.01B_G006680.1	4331540	76.759	MAC/Perforin domain-containing protein
Skin Hue Angle	SHA3	I trifida v3 Chr01: 3,487,779	Ibat.Brg.01B_G006470.1	4175979	78.802	MAC/Perforin domain-containing protein
Skin Hue Angle	SHA3	I trifida v3 Chr01: 3,487,779	Ibat.Brg.01B_G006460.1	4171278	83.503	Translation elongation factor EF1B, gamma chain
Skin Hue Angle	SHA3	I trifida v3 Chr01: 3,487,779	Ibat.Brg.01B_G006450.1	4164880	89.901	hypothetical protein
Skin Hue Angle	SHA3	I trifida v3 Chr01: 3,487,779	Ibat.Brg.01B_G006690.1	4353212	98.431	Mitogen activated protein kinase kinase kinase-related
Skin Hue Angle	SHA3	I trifida v3 Chr01: 3,487,779	Ibat.Brg.01B_G006700.1	4360928	106.147	Mitogen activated protein kinase kinase kinase-related
Skin Hue Angle	SHA3	I trifida v3 Chr01: 3,487,779	Ibat.Brg.01B_G006440.1	4143254	111.527	erf domain protein
Skin Hue Angle	SHA3	I trifida v3 Chr01: 3,487,779	Ibat.Brg.01D_G005720.1	3997229	0	homeobox-1
Skin Hue Angle	SHA3	I trifida v3 Chr01: 3,487,779	Ibat.Brg.01D_G005730.1	4001947	7.253	Protein kinase superfamily protein
Skin Hue Angle	SHA3	I trifida v3 Chr01: 3,487,779	Ibat.Brg.01D_G005710.1	3985112	9.582	alpha-glucan phosphorylase
Skin Hue Angle	SHA3	I trifida v3 Chr01: 3,487,779	Ibat.Brg.01D_G005740.1	4014241	19.547	Histone superfamily protein
Skin Hue Angle	SHA3	I trifida v3 Chr01: 3,487,779	Ibat.Brg.01D_G005700.1	3974669	20.025	conserved hypothetical protein
Skin Hue Angle	SHA3	I trifida v3 Chr01: 3,487,779	Ibat.Brg.01D_G005750.1	4018672	23.978	Histone superfamily protein
Skin Hue Angle	SHA3	I trifida v3 Chr01: 3,487,779	Ibat.Brg.01D_G005690.1	3969853	24.841	conserved hypothetical protein
Skin Hue Angle	SHA3	I trifida v3 Chr01: 3,487,779	Ibat.Brg.01D_G005680.1	3962085	32.609	hypothetical protein
Skin Hue Angle	SHA3	I trifida v3 Chr01: 3,487,779	Ibat.Brg.01D_G005760.1	4029688	34.994	Histone superfamily protein
Skin Hue Angle	SHA3	I trifida v3 Chr01: 3,487,779	Ibat.Brg.01D_G005770.1	4031589	36.895	Histone superfamily protein
Skin Hue Angle	SHA3	I trifida v3 Chr01: 3,487,779	Ibat.Brg.01D_G005780.1	4033544	38.85	Histone superfamily protein
Skin Hue Angle	SHA3	I trifida v3 Chr01: 3,487,779	Ibat.Brg.01D_G005790.1	4033648	38.954	hypothetical protein
Skin Hue Angle	SHA3	I trifida v3 Chr01: 3,487,779	Ibat.Brg.01D_G005800.1	4034545	39.851	hypothetical protein
Skin Hue Angle	SHA3	I trifida v3 Chr01: 3,487,779	Ibat.Brg.01D_G005810.1	4037368	42.674	Histone superfamily protein
Skin Hue Angle	SHA3	I trifida v3 Chr01: 3,487,779	Ibat.Brg.01D_G005820.1	4038362	43.668	Histone superfamily protein
Skin Hue Angle	SHA3	I trifida v3 Chr01: 3,487,779	Ibat.Brg.01D_G005670.1	3950945	43.749	Protein NUCLEAR FUSION DEFECTIVE 6, chloroplastic/mitochondrial
Skin Hue Angle	SHA3	I trifida v3 Chr01: 3,487,779	Ibat.Brg.01D_G005830.1	4039233	44.539	hypothetical protein
Skin Hue Angle	SHA3	I trifida v3 Chr01: 3,487,779	Ibat.Brg.01D_G005840.1	4044080	49.386	Histone superfamily protein
Skin Hue Angle	SHA3	I trifida v3 Chr01: 3,487,779	Ibat.Brg.01D_G005660.1	3945031	49.663	Nucleic acid-binding, OB-fold-like protein
Skin Hue Angle	SHA3	I trifida v3 Chr01: 3,487,779	Ibat.Brg.01D_G005650.1	3942833	51.861	Tetratricopeptide repeat (TPR)-like superfamily protein
Skin Hue Angle	SHA3	I trifida v3 Chr01: 3,487,779	Ibat.Brg.01D_G005640.1	3933996	60.698	MAC/Perforin domain-containing protein
Skin Hue Angle	SHA3	I trifida v3 Chr01: 3,487,779	Ibat.Brg.01D_G005850.1	4058933	64.239	vascular plant one zinc finger protein
Skin Hue Angle	SHA3	I trifida v3 Chr01: 3,487,779	Ibat.Brg.01D_G005860.1	4065368	70.674	conserved hypothetical protein
Skin Hue Angle	SHA3	I trifida v3 Chr01: 3,487,779	Ibat.Brg.01D_G005870.1	4071033	76.339	conserved hypothetical protein
Skin Hue Angle	SHA3	I trifida v3 Chr01: 3,487,779	Ibat.Brg.01D_G005630.1	3914905	79.789	hypothetical protein
Skin Hue Angle	SHA3	I trifida v3 Chr01: 3,487,779	Ibat.Brg.01D_G005880.1	4080420	85.726	RAB GTPase homolog A1F
Skin Hue Angle	SHA3	I trifida v3 Chr01: 3,487,779	Ibat.Brg.01D_G005620.1	3908952	85.742	erf domain protein
Skin Hue Angle	SHA3	I trifida v3 Chr01: 3,487,779	Ibat.Brg.01D_G005890.1	4086961	92.267	ethylene response factor
Skin Hue Angle	SHA3	I trifida v3 Chr01: 3,487,779	Ibat.Brg.01D_G005900.1	4091808	97.114	mitochondrial ribosomal protein L51/S25/CI-B8 family protein
Skin Hue Angle	SHA3	I trifida v3 Chr01: 3,487,779	Ibat.Brg.01D_G005910.1	4093877	99.183	GDSL-like Lipase/Acylhydrolase superfamily protein
Skin Hue Angle	SHA3	I trifida v3 Chr01: 3,487,779	Ibat.Brg.01D_G005610.1	3868255	126.439	nucleic acid binding;zinc ion binding
Skin Hue Angle	SHA3	I trifida v3 Chr01: 3,487,779	Ibat.Brg.01E_G003320.1	3596990	0	homeobox-1
Skin Hue Angle	SHA3	I trifida v3 Chr01: 3,487,779	Ibat.Brg.01E_G003310.1	3582597	12.497	ethylene response factor
Skin Hue Angle	SHA3	I trifida v3 Chr01: 3,487,779	Ibat.Brg.01E_G003330.1	3607595	12.501	Protein kinase superfamily protein
Skin Hue Angle	SHA3	I trifida v3 Chr01: 3,487,779	Ibat.Brg.01E_G003300.1	3576949	18.145	mitochondrial ribosomal protein L51/S25/CI-B8 family protein
Skin Hue Angle	SHA3	I trifida v3 Chr01: 3,487,779	Ibat.Brg.01E_G003290.1	3576028	19.066	GDSL-like Lipase/Acylhydrolase superfamily protein
Skin Hue Angle	SHA3	I trifida v3 Chr01: 3,487,779	Ibat.Brg.01E_G003340.1	3614760	19.666	Histone superfamily protein
Skin Hue Angle	SHA3	I trifida v3 Chr01: 3,487,779	Ibat.Brg.01E_G003280.1	3567835	27.259	hypothetical protein
Skin Hue Angle	SHA3	I trifida v3 Chr01: 3,487,779	Ibat.Brg.01E_G003350.1	3624320	29.226	Histone superfamily protein
Skin Hue Angle	SHA3	I trifida v3 Chr01: 3,487,779	Ibat.Brg.01E_G003270.1	3565406	29.688	negative regulator of systemic acquired resistance (SNI1)
Skin Hue Angle	SHA3	I trifida v3 Chr01: 3,487,779	Ibat.Brg.01E_G003360.1	3625282	30.188	Histone superfamily protein
Skin Hue Angle	SHA3	I trifida v3 Chr01: 3,487,779	Ibat.Brg.01E_G003370.1	3625485	30.391	hypothetical protein
Skin Hue Angle	SHA3	I trifida v3 Chr01: 3,487,779	Ibat.Brg.01E_G003380.1	3626285	31.191	hypothetical protein
Skin Hue Angle	SHA3	I trifida v3 Chr01: 3,487,779	Ibat.Brg.01E_G003390.1	3633858	38.764	Histone superfamily protein
Skin Hue Angle	SHA3	I trifida v3 Chr01: 3,487,779	Ibat.Brg.01E_G003400.1	3634706	39.612	hypothetical protein
Skin Hue Angle	SHA3	I trifida v3 Chr01: 3,487,779	Ibat.Brg.01E_G003260.1	3554289	40.805	Apoptosis inhibitory protein 5 (API5)
Skin Hue Angle	SHA3	I trifida v3 Chr01: 3,487,779	Ibat.Brg.01E_G003410.1	3642022	46.928	Histone superfamily protein
Skin Hue Angle	SHA3	I trifida v3 Chr01: 3,487,779	Ibat.Brg.01E_G003250.1	3545867	49.227	RNA helicase family protein
Skin Hue Angle	SHA3	I trifida v3 Chr01: 3,487,779	Ibat.Brg.01E_G003420.1	3652706	57.612	Protein kinase superfamily protein
Skin Hue Angle	SHA3	I trifida v3 Chr01: 3,487,779	Ibat.Brg.01E_G003240.1	3534057	61.037	sodium/calcium exchanger family protein / calcium-binding EF hand family protein
Skin Hue Angle	SHA3	I trifida v3 Chr01: 3,487,779	Ibat.Brg.01E_G003430.1	3658325	63.231	Histone superfamily protein
Skin Hue Angle	SHA3	I trifida v3 Chr01: 3,487,779	Ibat.Brg.01E_G003440.1	3659882	64.788	Histone superfamily protein
Skin Hue Angle	SHA3	I trifida v3 Chr01: 3,487,779	Ibat.Brg.01E_G003450.1	3660677	65.583	hypothetical protein
Skin Hue Angle	SHA3	I trifida v3 Chr01: 3,487,779	Ibat.Brg.01E_G003460.1	3668628	73.534	Histone superfamily protein
Skin Hue Angle	SHA3	I trifida v3 Chr01: 3,487,779	Ibat.Brg.01E_G003230.1	3520112	74.982	TCP family transcription factor
Skin Hue Angle	SHA3	I trifida v3 Chr01: 3,487,779	Ibat.Brg.01E_G003210.1	3510674	84.42	nudix hydrolase homolog
Skin Hue Angle	SHA3	I trifida v3 Chr01: 3,487,779	Ibat.Brg.01E_G003470.1	3681850	86.756	vascular plant one zinc finger protein
Skin Hue Angle	SHA3	I trifida v3 Chr01: 3,487,779	Ibat.Brg.01E_G003220.1	3508141	86.953	hypothetical protein
Skin Hue Angle	SHA3	I trifida v3 Chr01: 3,487,779	Ibat.Brg.01E_G003200.1	3504573	90.521	P-loop containing nucleoside triphosphate hydrolases superfamily protein
Skin Hue Angle	SHA3	I trifida v3 Chr01: 3,487,779	Ibat.Brg.01E_G003480.1	3687679	92.585	conserved hypothetical protein
Skin Hue Angle	SHA3	I trifida v3 Chr01: 3,487,779	Ibat.Brg.01E_G003190.1	3501611	93.483	hypothetical protein
Skin Hue Angle	SHA3	I trifida v3 Chr01: 3,487,779	Ibat.Brg.01E_G003490.1	3693678	98.584	Casein kinase substrate phosphoprotein PP28 domain containing protein
Skin Hue Angle	SHA3	I trifida v3 Chr01: 3,487,779	Ibat.Brg.01E_G003500.1	3702765	107.671	RAB GTPase homolog A1F
Skin Hue Angle	SHA3	I trifida v3 Chr01: 3,487,779	Ibat.Brg.01F_G005730.1	3849501	0	homeobox-1
Skin Hue Angle	SHA3	I trifida v3 Chr01: 3,487,779	Ibat.Brg.01F_G005740.1	3855228	8.755	hypothetical protein
Skin Hue Angle	SHA3	I trifida v3 Chr01: 3,487,779	Ibat.Brg.01F_G005720.1	3836369	10.104	alpha-glucan phosphorylase
Skin Hue Angle	SHA3	I trifida v3 Chr01: 3,487,779	Ibat.Brg.01F_G005750.1	3859159	12.686	Protein kinase superfamily protein
Skin Hue Angle	SHA3	I trifida v3 Chr01: 3,487,779	Ibat.Brg.01F_G005760.1	3869759	23.286	Histone superfamily protein
Skin Hue Angle	SHA3	I trifida v3 Chr01: 3,487,779	Ibat.Brg.01F_G005710.1	3820937	25.536	conserved hypothetical protein
Skin Hue Angle	SHA3	I trifida v3 Chr01: 3,487,779	Ibat.Brg.01F_G005700.1	3812999	33.474	conserved hypothetical protein
Skin Hue Angle	SHA3	I trifida v3 Chr01: 3,487,779	Ibat.Brg.01F_G005690.1	3806897	39.576	hypothetical protein
Skin Hue Angle	SHA3	I trifida v3 Chr01: 3,487,779	Ibat.Brg.01F_G005770.1	3888501	42.028	hypothetical protein
Skin Hue Angle	SHA3	I trifida v3 Chr01: 3,487,779	Ibat.Brg.01F_G005780.1	3890999	44.526	hypothetical protein
Skin Hue Angle	SHA3	I trifida v3 Chr01: 3,487,779	Ibat.Brg.01F_G005790.1	3891965	45.492	hypothetical protein
Skin Hue Angle	SHA3	I trifida v3 Chr01: 3,487,779	Ibat.Brg.01F_G005800.1	3892930	46.457	hypothetical protein
Skin Hue Angle	SHA3	I trifida v3 Chr01: 3,487,779	Ibat.Brg.01F_G005680.1	3797724	48.749	Protein NUCLEAR FUSION DEFECTIVE 6, chloroplastic/mitochondrial
Skin Hue Angle	SHA3	I trifida v3 Chr01: 3,487,779	Ibat.Brg.01F_G005810.1	3895672	49.199	hypothetical protein
Skin Hue Angle	SHA3	I trifida v3 Chr01: 3,487,779	Ibat.Brg.01F_G005820.1	3897519	51.046	hypothetical protein
Skin Hue Angle	SHA3	I trifida v3 Chr01: 3,487,779	Ibat.Brg.01F_G005830.1	3899431	52.958	hypothetical protein
Skin Hue Angle	SHA3	I trifida v3 Chr01: 3,487,779	Ibat.Brg.01F_G005840.1	3900330	53.857	hypothetical protein
Skin Hue Angle	SHA3	I trifida v3 Chr01: 3,487,779	Ibat.Brg.01F_G005670.1	3791775	54.698	Nucleic acid-binding, OB-fold-like protein
Skin Hue Angle	SHA3	I trifida v3 Chr01: 3,487,779	Ibat.Brg.01F_G005850.1	3902240	55.767	hypothetical protein
Skin Hue Angle	SHA3	I trifida v3 Chr01: 3,487,779	Ibat.Brg.01F_G005860.1	3903305	56.832	hypothetical protein
Skin Hue Angle	SHA3	I trifida v3 Chr01: 3,487,779	Ibat.Brg.01F_G005870.1	3904982	58.509	hypothetical protein
Skin Hue Angle	SHA3	I trifida v3 Chr01: 3,487,779	Ibat.Brg.01F_G005880.1	3905947	59.474	hypothetical protein
Skin Hue Angle	SHA3	I trifida v3 Chr01: 3,487,779	Ibat.Brg.01F_G005890.1	3906913	60.44	hypothetical protein
Skin Hue Angle	SHA3	I trifida v3 Chr01: 3,487,779	Ibat.Brg.01F_G005660.1	3785417	61.056	Tetratricopeptide repeat (TPR)-like superfamily protein
Skin Hue Angle	SHA3	I trifida v3 Chr01: 3,487,779	Ibat.Brg.01F_G005900.1	3909655	63.182	Histone superfamily protein
Skin Hue Angle	SHA3	I trifida v3 Chr01: 3,487,779	Ibat.Brg.01F_G005910.1	3909759	63.286	hypothetical protein
Skin Hue Angle	SHA3	I trifida v3 Chr01: 3,487,779	Ibat.Brg.01F_G005920.1	3910658	64.185	hypothetical protein
Skin Hue Angle	SHA3	I trifida v3 Chr01: 3,487,779	Ibat.Brg.01F_G005650.1	3781103	65.37	MAC/Perforin domain-containing protein
Skin Hue Angle	SHA3	I trifida v3 Chr01: 3,487,779	Ibat.Brg.01F_G005930.1	3912504	66.031	hypothetical protein
Skin Hue Angle	SHA3	I trifida v3 Chr01: 3,487,779	Ibat.Brg.01F_G005640.1	3775948	70.525	MAC/Perforin domain-containing protein
Skin Hue Angle	SHA3	I trifida v3 Chr01: 3,487,779	Ibat.Brg.01F_G005940.1	3918051	71.578	Histone superfamily protein
Skin Hue Angle	SHA3	I trifida v3 Chr01: 3,487,779	Ibat.Brg.01F_G005630.1	3773382	73.091	hypothetical protein
Skin Hue Angle	SHA3	I trifida v3 Chr01: 3,487,779	Ibat.Brg.01F_G005950.1	3919896	73.423	Histone superfamily protein
Skin Hue Angle	SHA3	I trifida v3 Chr01: 3,487,779	Ibat.Brg.01F_G005960.1	3921741	75.268	Histone superfamily protein
Skin Hue Angle	SHA3	I trifida v3 Chr01: 3,487,779	Ibat.Brg.01F_G005970.1	3921944	75.471	hypothetical protein
Skin Hue Angle	SHA3	I trifida v3 Chr01: 3,487,779	Ibat.Brg.01F_G005980.1	3922744	76.271	hypothetical protein
Skin Hue Angle	SHA3	I trifida v3 Chr01: 3,487,779	Ibat.Brg.01F_G005990.1	3929204	82.731	Histone superfamily protein
Skin Hue Angle	SHA3	I trifida v3 Chr01: 3,487,779	Ibat.Brg.01F_G006000.1	3930966	84.493	Histone superfamily protein
Skin Hue Angle	SHA3	I trifida v3 Chr01: 3,487,779	Ibat.Brg.01F_G005620.1	3760110	86.363	erf domain protein
Skin Hue Angle	SHA3	I trifida v3 Chr01: 3,487,779	Ibat.Brg.01F_G005610.1	3746173	100.3	Zinc finger C-x8-C-x5-C-x3-H type family protein
Skin Hue Angle	SHA4	I trifida v3 Chr01: 23,116,643	Ibat.Brg.01A_G021900.1	24881630	0	redox responsive transcription factor
Skin Hue Angle	SHA4	I trifida v3 Chr01: 23,116,643	Ibat.Brg.01A_G021930.1	24890183	0	redox responsive transcription factor
Skin Hue Angle	SHA4	I trifida v3 Chr01: 23,116,643	Ibat.Brg.01A_G021910.1	24883817	1.517	redox responsive transcription factor
Skin Hue Angle	SHA4	I trifida v3 Chr01: 23,116,643	Ibat.Brg.01A_G021940.1	24894202	3.375	Vacuolar import/degradation, Vid27-related protein
Skin Hue Angle	SHA4	I trifida v3 Chr01: 23,116,643	Ibat.Brg.01A_G021890.1	24878722	3.578	redox responsive transcription factor
Skin Hue Angle	SHA4	I trifida v3 Chr01: 23,116,643	Ibat.Brg.01A_G021920.1	24887245	4.945	redox responsive transcription factor
Skin Hue Angle	SHA4	I trifida v3 Chr01: 23,116,643	Ibat.Brg.01A_G021880.1	24875902	6.398	redox responsive transcription factor
Skin Hue Angle	SHA4	I trifida v3 Chr01: 23,116,643	Ibat.Brg.01A_G021950.1	24900208	9.381	Kinase binding protein CGI-121 domain containing protein
Skin Hue Angle	SHA4	I trifida v3 Chr01: 23,116,643	Ibat.Brg.01A_G021870.1	24872087	10.213	redox responsive transcription factor
Skin Hue Angle	SHA4	I trifida v3 Chr01: 23,116,643	Ibat.Brg.01A_G021960.1	24902262	11.435	protein disulfide isomerases
Skin Hue Angle	SHA4	I trifida v3 Chr01: 23,116,643	Ibat.Brg.01A_G021970.1	24904459	13.632	Calcium-binding EF-hand family protein
Skin Hue Angle	SHA4	I trifida v3 Chr01: 23,116,643	Ibat.Brg.01A_G021980.1	24905903	15.076	homolog of RAD54
Skin Hue Angle	SHA4	I trifida v3 Chr01: 23,116,643	Ibat.Brg.01A_G021860.1	24864209	18.091	LAG1 homologue
Skin Hue Angle	SHA4	I trifida v3 Chr01: 23,116,643	Ibat.Brg.01A_G021990.1	24918740	27.913	conserved hypothetical protein
Skin Hue Angle	SHA4	I trifida v3 Chr01: 23,116,643	Ibat.Brg.01A_G021850.1	24851824	30.476	cytochrome P450, family 707, subfamily A, polypeptide
Skin Hue Angle	SHA4	I trifida v3 Chr01: 23,116,643	Ibat.Brg.01A_G022000.1	24924000	33.173	hypothetical protein
Skin Hue Angle	SHA4	I trifida v3 Chr01: 23,116,643	Ibat.Brg.01A_G021840.1	24840788	41.512	hypothetical protein
Skin Hue Angle	SHA4	I trifida v3 Chr01: 23,116,643	Ibat.Brg.01A_G022010.1	24932609	41.782	autophagy
Skin Hue Angle	SHA4	I trifida v3 Chr01: 23,116,643	Ibat.Brg.01A_G022020.1	24934078	43.251	autophagy
Skin Hue Angle	SHA4	I trifida v3 Chr01: 23,116,643	Ibat.Brg.01A_G021830.1	24830416	51.884	nitrite reductase
Skin Hue Angle	SHA4	I trifida v3 Chr01: 23,116,643	Ibat.Brg.01A_G021820.1	24825014	57.286	conserved hypothetical protein
Skin Hue Angle	SHA4	I trifida v3 Chr01: 23,116,643	Ibat.Brg.01A_G022030.1	24952149	61.322	oxidoreductases, acting on the aldehyde or oxo group of donors, NAD or NADP as acceptor;copper ion binding
Skin Hue Angle	SHA4	I trifida v3 Chr01: 23,116,643	Ibat.Brg.01A_G021810.1	24817198	65.102	UDP-glucosyl transferase 73B3
Skin Hue Angle	SHA4	I trifida v3 Chr01: 23,116,643	Ibat.Brg.01A_G021800.1	24813885	68.415	Protein of unknown function (DUF1685)
Skin Hue Angle	SHA4	I trifida v3 Chr01: 23,116,643	Ibat.Brg.01A_G021790.1	24804283	78.017	hypothetical protein
Skin Hue Angle	SHA4	I trifida v3 Chr01: 23,116,643	Ibat.Brg.01A_G022040.1	24970441	79.614	Homeodomain-like superfamily protein
Skin Hue Angle	SHA4	I trifida v3 Chr01: 23,116,643	Ibat.Brg.01A_G021780.1	24797226	85.074	abscisic acid responsive elements-binding factor
Skin Hue Angle	SHA4	I trifida v3 Chr01: 23,116,643	Ibat.Brg.01A_G021770.1	24792418	89.882	Thioredoxin superfamily protein
Skin Hue Angle	SHA4	I trifida v3 Chr01: 23,116,643	Ibat.Brg.01A_G022050.1	24985465	94.638	RNA-binding protein
Skin Hue Angle	SHA4	I trifida v3 Chr01: 23,116,643	Ibat.Brg.01A_G021760.1	24787065	95.235	Putative endonuclease or glycosyl hydrolase
Skin Hue Angle	SHA4	I trifida v3 Chr01: 23,116,643	Ibat.Brg.01A_G022060.1	24989355	98.528	hypothetical protein
Skin Hue Angle	SHA4	I trifida v3 Chr01: 23,116,643	Ibat.Brg.01A_G021750.1	24779551	102.749	PLC-like phosphodiesterases superfamily protein
Skin Hue Angle	SHA4	I trifida v3 Chr01: 23,116,643	Ibat.Brg.01B_G028270.1	31422456	0	redox responsive transcription factor
Skin Hue Angle	SHA4	I trifida v3 Chr01: 23,116,643	Ibat.Brg.01B_G028280.1	31425268	2.099	redox responsive transcription factor
Skin Hue Angle	SHA4	I trifida v3 Chr01: 23,116,643	Ibat.Brg.01B_G028260.1	31419253	3.916	redox responsive transcription factor
Skin Hue Angle	SHA4	I trifida v3 Chr01: 23,116,643	Ibat.Brg.01B_G028290.1	31429057	5.888	Vacuolar import/degradation, Vid27-related protein
Skin Hue Angle	SHA4	I trifida v3 Chr01: 23,116,643	Ibat.Brg.01B_G028250.1	31412499	10.67	LAG1 homologue
Skin Hue Angle	SHA4	I trifida v3 Chr01: 23,116,643	Ibat.Brg.01B_G028300.1	31435591	12.422	Kinase binding protein CGI-121 domain containing protein
Skin Hue Angle	SHA4	I trifida v3 Chr01: 23,116,643	Ibat.Brg.01B_G028310.1	31437778	14.609	protein disulfide isomerases
Skin Hue Angle	SHA4	I trifida v3 Chr01: 23,116,643	Ibat.Brg.01B_G028320.1	31439927	16.758	Calcium-binding EF-hand family protein
Skin Hue Angle	SHA4	I trifida v3 Chr01: 23,116,643	Ibat.Brg.01B_G028330.1	31441371	18.202	homolog of RAD54
Skin Hue Angle	SHA4	I trifida v3 Chr01: 23,116,643	Ibat.Brg.01B_G028240.1	31403227	19.942	cytochrome P450, family 707, subfamily A, polypeptide
Skin Hue Angle	SHA4	I trifida v3 Chr01: 23,116,643	Ibat.Brg.01B_G028340.1	31453282	30.113	conserved hypothetical protein
Skin Hue Angle	SHA4	I trifida v3 Chr01: 23,116,643	Ibat.Brg.01B_G028230.1	31388627	34.542	nitrite reductase
Skin Hue Angle	SHA4	I trifida v3 Chr01: 23,116,643	Ibat.Brg.01B_G028220.1	31386588	36.581	hypothetical protein
Skin Hue Angle	SHA4	I trifida v3 Chr01: 23,116,643	Ibat.Brg.01B_G028210.1	31380080	43.089	conserved hypothetical protein
Skin Hue Angle	SHA4	I trifida v3 Chr01: 23,116,643	Ibat.Brg.01B_G028200.1	31380005	43.164	hypothetical protein
Skin Hue Angle	SHA4	I trifida v3 Chr01: 23,116,643	Ibat.Brg.01B_G028350.1	31467698	44.529	autophagy
Skin Hue Angle	SHA4	I trifida v3 Chr01: 23,116,643	Ibat.Brg.01B_G028360.1	31474650	51.481	hypothetical protein
Skin Hue Angle	SHA4	I trifida v3 Chr01: 23,116,643	Ibat.Brg.01B_G028190.1	31370390	52.779	UDP-glucosyl transferase 73B3
Skin Hue Angle	SHA4	I trifida v3 Chr01: 23,116,643	Ibat.Brg.01B_G028180.1	31366971	56.198	Protein of unknown function (DUF1685)
Skin Hue Angle	SHA4	I trifida v3 Chr01: 23,116,643	Ibat.Brg.01B_G028370.1	31484213	61.044	CYCLIN B1;1
Skin Hue Angle	SHA4	I trifida v3 Chr01: 23,116,643	Ibat.Brg.01B_G028170.1	31353824	69.345	hypothetical protein
Skin Hue Angle	SHA4	I trifida v3 Chr01: 23,116,643	Ibat.Brg.01B_G028160.1	31352490	70.679	abscisic acid responsive elements-binding factor
Skin Hue Angle	SHA4	I trifida v3 Chr01: 23,116,643	Ibat.Brg.01B_G028380.1	31494296	71.127	Cyclin B1;4
Skin Hue Angle	SHA4	I trifida v3 Chr01: 23,116,643	Ibat.Brg.01B_G028390.1	31496417	73.248	Helicase protein with RING/U-box domain
Skin Hue Angle	SHA4	I trifida v3 Chr01: 23,116,643	Ibat.Brg.01B_G028400.1	31497189	74.02	Helicase protein with RING/U-box domain
Skin Hue Angle	SHA4	I trifida v3 Chr01: 23,116,643	Ibat.Brg.01B_G028150.1	31347445	75.724	Thioredoxin superfamily protein
Skin Hue Angle	SHA4	I trifida v3 Chr01: 23,116,643	Ibat.Brg.01B_G028140.1	31345208	77.961	hypothetical protein
Skin Hue Angle	SHA4	I trifida v3 Chr01: 23,116,643	Ibat.Brg.01B_G028410.1	31514214	91.045	Cyclin B1;4
Skin Hue Angle	SHA4	I trifida v3 Chr01: 23,116,643	Ibat.Brg.01B_G028130.1	31331203	91.966	hypothetical protein
Skin Hue Angle	SHA4	I trifida v3 Chr01: 23,116,643	Ibat.Brg.01B_G028430.1	31518223	95.054	oxidoreductases, acting on the aldehyde or oxo group of donors, NAD or NADP as acceptor;copper ion binding
Skin Hue Angle	SHA4	I trifida v3 Chr01: 23,116,643	Ibat.Brg.01B_G028420.1	31518426	95.257	hypothetical protein
Skin Hue Angle	SHA4	I trifida v3 Chr01: 23,116,643	Ibat.Brg.01B_G028120.1	31327605	95.564	hypothetical protein
Skin Hue Angle	SHA4	I trifida v3 Chr01: 23,116,643	Ibat.Brg.01B_G028110.1	31322223	100.946	Protein kinase superfamily protein
Skin Hue Angle	SHA4	I trifida v3 Chr01: 23,116,643	Ibat.Brg.01B_G028440.1	31532270	109.101	Homeodomain-like superfamily protein
Skin Hue Angle	SHA4	I trifida v3 Chr01: 23,116,643	Ibat.Brg.01C_G023770.1	26529942	0	redox responsive transcription factor
Skin Hue Angle	SHA4	I trifida v3 Chr01: 23,116,643	Ibat.Brg.01C_G023780.1	26532753	2.114	redox responsive transcription factor
Skin Hue Angle	SHA4	I trifida v3 Chr01: 23,116,643	Ibat.Brg.01C_G023760.1	26526791	3.848	redox responsive transcription factor
Skin Hue Angle	SHA4	I trifida v3 Chr01: 23,116,643	Ibat.Brg.01C_G023790.1	26536569	5.93	Vacuolar import/degradation, Vid27-related protein
Skin Hue Angle	SHA4	I trifida v3 Chr01: 23,116,643	Ibat.Brg.01C_G023750.1	26520085	10.554	LAG1 homologue
Skin Hue Angle	SHA4	I trifida v3 Chr01: 23,116,643	Ibat.Brg.01C_G023800.1	26542520	11.881	Kinase binding protein CGI-121 domain containing protein
Skin Hue Angle	SHA4	I trifida v3 Chr01: 23,116,643	Ibat.Brg.01C_G023740.1	26517344	13.295	Mevalonate/galactokinase family protein
Skin Hue Angle	SHA4	I trifida v3 Chr01: 23,116,643	Ibat.Brg.01C_G023810.1	26546355	15.716	protein disulfide isomerases
Skin Hue Angle	SHA4	I trifida v3 Chr01: 23,116,643	Ibat.Brg.01C_G023820.1	26548491	17.852	Calcium-binding EF-hand family protein
Skin Hue Angle	SHA4	I trifida v3 Chr01: 23,116,643	Ibat.Brg.01C_G023830.1	26549897	19.258	homolog of RAD54
Skin Hue Angle	SHA4	I trifida v3 Chr01: 23,116,643	Ibat.Brg.01C_G023730.1	26504636	26.003	cytochrome P450, family 707, subfamily A, polypeptide
Skin Hue Angle	SHA4	I trifida v3 Chr01: 23,116,643	Ibat.Brg.01C_G023840.1	26560726	30.087	conserved hypothetical protein
Skin Hue Angle	SHA4	I trifida v3 Chr01: 23,116,643	Ibat.Brg.01C_G023850.1	26574004	43.365	autophagy
Skin Hue Angle	SHA4	I trifida v3 Chr01: 23,116,643	Ibat.Brg.01C_G023720.1	26484724	45.915	nitrite reductase
Skin Hue Angle	SHA4	I trifida v3 Chr01: 23,116,643	Ibat.Brg.01C_G023710.1	26479377	51.262	conserved hypothetical protein
Skin Hue Angle	SHA4	I trifida v3 Chr01: 23,116,643	Ibat.Brg.01C_G023860.1	26585399	54.76	SNARE-like superfamily protein
Skin Hue Angle	SHA4	I trifida v3 Chr01: 23,116,643	Ibat.Brg.01C_G023870.1	26587142	56.503	CYCLIN B1;1
Skin Hue Angle	SHA4	I trifida v3 Chr01: 23,116,643	Ibat.Brg.01C_G023700.1	26471105	59.534	UDP-glucosyl transferase 73B3
Skin Hue Angle	SHA4	I trifida v3 Chr01: 23,116,643	Ibat.Brg.01C_G023690.1	26469951	60.688	UDP-glucosyl transferase 73B3
Skin Hue Angle	SHA4	I trifida v3 Chr01: 23,116,643	Ibat.Brg.01C_G023880.1	26591410	60.771	Cyclin B1;4
Skin Hue Angle	SHA4	I trifida v3 Chr01: 23,116,643	Ibat.Brg.01C_G023680.1	26468060	62.579	Protein of unknown function (DUF1685)
Skin Hue Angle	SHA4	I trifida v3 Chr01: 23,116,643	Ibat.Brg.01C_G023890.1	26593499	62.86	Helicase protein with RING/U-box domain
Skin Hue Angle	SHA4	I trifida v3 Chr01: 23,116,643	Ibat.Brg.01C_G023900.1	26594412	63.773	Helicase protein with RING/U-box domain
[truncated: 905 more rows]

## Sheet: Table S6 I batatas candidate
Table S6. Ipomoea batatas candidate genes
Trait	SNP	SNP location	I. batatas v1 id	5' position	distance to SNP (kb)	annotation (notes)
Dry Matter	DM1	I trifida v3 Chr01 27,238,168	Ibat.Brg.01B_G033840.1	35283497	0 (in intron)	Protein of unknown function (DUF_B2219) domain containing protein ( PPO polyphenol oxidase I)
Dry Matter	DM1	I trifida v3 Chr01 27,238,168	Ibat.Brg.01F_G025350.1	22011752	8.8	serine hydroxymethyltransferase
Dry Matter	DM1	I trifida v3 Chr01 27,238,168	Ibat.Brg.01B_G033880.1	35296140	11.8	Pentatricopeptide repeat (PPR) superfamily protein
Dry Matter	DM1	I trifida v3 Chr01 27,238,168	Ibat.Brg.01F_G025390.1	22039127	18.5	Leucine-rich repeat protein kinase family protein
Dry Matter	DM1	I trifida v3 Chr01 27,238,168	Ibat.Brg.01B_G033890.1	35309108	24.8	DNA repair-recombination protein (RAD50)
Dry Matter	DM1	I trifida v3 Chr01 27,238,168	Ibat.Brg.01F_G025330.1	21986385	34.2	Transducin/WD40 repeat-like superfamily protein
Dry Matter	DM1	I trifida v3 Chr01 27,238,168	Ibat.Brg.01B_G033910.1	35321647	37.3	GDP-galactose:mannose-1-phosphate guanylyltransferase
Dry Matter	DM1	I trifida v3 Chr01 27,238,168	Ibat.Brg.01F_G025400.1	22061940	41.4	SH3 domain-containing protein
Dry Matter	DM1	I trifida v3 Chr01 27,238,168	Ibat.Brg.01B_G033820.1	35241616	42.7	indole-3-acetate beta-D-glucosyltransferase
Dry Matter	DM1	I trifida v3 Chr01 27,238,168	Ibat.Brg.01F_G025300.1	21973965	46.6	Protein of unknown function (DUF803)
Dry Matter	DM1	I trifida v3 Chr01 27,238,168	Ibat.Brg.01B_G033920.1	35339678	55.4	PYRIMIDINE B
Dry Matter	DM1	I trifida v3 Chr01 27,238,168	Ibat.Brg.01B_G033780.1	35220162	64.1	xyloglucan endotransglucosylase/hydrolase
Dry Matter	DM1	I trifida v3 Chr01 27,238,168	Ibat.Brg.01F_G025430.1	22086566	66	Werner syndrome-like exonuclease
Dry Matter	DM1	I trifida v3 Chr01 27,238,168	Ibat.Brg.01F_G025440.1	22091433	70.9	spliceosome protein-related
Dry Matter	DM1	I trifida v3 Chr01 27,238,168	Ibat.Brg.01B_G033770.1	35213104	71.2	monogalactosyl diacylglycerol synthase
Dry Matter	DM1	I trifida v3 Chr01 27,238,168	Ibat.Brg.01F_G025260.1	21941708	78.9	UDP-D-glucuronate 4-epimerase
Dry Matter	DM1	I trifida v3 Chr01 27,238,168	Ibat.Brg.01B_G033950.1	35363635	79.3	Ribosomal L18p/L5e family protein
Dry Matter	DM1	I trifida v3 Chr01 27,238,168	Ibat.Brg.01B_G033960.1	35367953	83.6	HXXXD-type acyl-transferase family protein
Dry Matter	DM1	I trifida v3 Chr01 27,238,168	Ibat.Brg.01B_G033750.1	35199863	84.4	Zinc-binding ribosomal protein family protein
Dry Matter	DM1	I trifida v3 Chr01 27,238,168	Ibat.Brg.01B_G033970.1	35376036	91.7	Ribosomal L27e protein family
Dry Matter	DM1	I trifida v3 Chr01 27,238,168	Ibat.Brg.01B_G033990.1	35383021	98.7	enzyme binding;tetrapyrrole binding
Dry Matter	DM1	I trifida v3 Chr01 27,238,168	Ibat.Brg.01B_G033730.1	35183703	100.6	Transcription factor IIIC, subunit
Dry Matter	DM1	I trifida v3 Chr01 27,238,168	Ibat.Brg.01B_G034000.1	35388387	104.9	crinkly4
Dry Matter	DM2	I trifida v3 Chr02 23,017,613	Ibat.Brg.02F_G026700.1	26944709	8.452	cyclic nucleotide gated channel
Dry Matter	DM2	I trifida v3 Chr02 23,017,613	Ibat.Brg.02A_G022320.1	26298279	26	multidrug resistance-associated protein
Dry Matter	DM2	I trifida v3 Chr02 23,017,613	Ibat.Brg.02B_G028240.1	30915059	52.8	phospholipid N-methyltransferase
Dry Matter	DM2	I trifida v3 Chr02 23,017,613	Ibat.Brg.02B_G028250.1	30922767	60.5	glycosyltransferase
Dry Matter	DM2	I trifida v3 Chr02 23,017,613	Ibat.Brg.02B_G028260.1	30924913	62.7	DNA glycosylase superfamily protein
Dry Matter	DM2	I trifida v3 Chr02 23,017,613	Ibat.Brg.02B_G028270.1	30933732	71.5	WRKY DNA-binding protein
Dry Matter	DM2	I trifida v3 Chr02 23,017,613	Ibat.Brg.02C_G026540.1	29815945	102.458	magnesium transporter
Dry Matter	DM3*	I trifida v3 Chr03 18,888,440	Ibat.Brg.03A_G026330.1	28085362	0 (in intron)	Eukaryotic protein of unknown function (DUF914) (solute carrier family 35 member)
Dry Matter	DM3*	I trifida v3 Chr03 18,888,440	Ibat.Brg.03D_G014090.1	14322775	1.114	H(+)-ATPase
Dry Matter	DM3*	I trifida v3 Chr03 18,888,440	Ibat.Brg.03E_G012970.1	15958842	8.671	villin
Dry Matter	DM3*	I trifida v3 Chr03 18,888,440	Ibat.Brg.03D_G014080.1	14310751	10.91	Protein kinase superfamily protein
Dry Matter	DM3*	I trifida v3 Chr03 18,888,440	Ibat.Brg.03D_G014100.1	14336502	14.841	tRNA-methyltransferase O domain containing protein
Dry Matter	DM3*	I trifida v3 Chr03 18,888,440	Ibat.Brg.03C_G022260.1	26641949	15.831	Ulp1 protease family, C-terminal catalytic domain containing protein
Dry Matter	DM3*	I trifida v3 Chr03 18,888,440	Ibat.Brg.03D_G014110.1	14340766	19.105	hydroxyproline-rich glycoprotein family protein
Dry Matter	DM3*	I trifida v3 Chr03 18,888,440	Ibat.Brg.03B_G024820.1	23978541	21.498	Galactose oxidase/kelch repeat superfamily protein
Dry Matter	DM3*	I trifida v3 Chr03 18,888,440	Ibat.Brg.03A_G026350.1	28112620	22.024	Probable auxin efflux carrier component
Dry Matter	DM3*	I trifida v3 Chr03 18,888,440	Ibat.Brg.03A_G026360.1	28113631	23.035	Auxin efflux carrier family protein
Dry Matter	DM3*	I trifida v3 Chr03 18,888,440	Ibat.Brg.03D_G014120.1	14352123	30.462	Vps51/Vps67 family (components of vesicular transport) protein
Dry Matter	DM3*	I trifida v3 Chr03 18,888,440	Ibat.Brg.03D_G014070.1	14289160	32.501	NAD(P)-binding Rossmann-fold superfamily protein
Dry Matter	DM3*	I trifida v3 Chr03 18,888,440	Ibat.Brg.03D_G014060.1	14287084	34.577	SKP1-like
Dry Matter	DM3*	I trifida v3 Chr03 18,888,440	Ibat.Brg.03E_G012950.1	15914393	35.778	autoinhibited Ca(2+)-ATPase
Dry Matter	DM3*	I trifida v3 Chr03 18,888,440	Ibat.Brg.03D_G014130.1	14363761	42.1	plant intracellular ras group-related LRR
Dry Matter	DM3*	I trifida v3 Chr03 18,888,440	Ibat.Brg.03E_G013000.1	15992827	42.656	Tetratricopeptide repeat (TPR)-like superfamily protein
Dry Matter	DM3*	I trifida v3 Chr03 18,888,440	Ibat.Brg.03F_G024610.1	27580690	43.834	membrane steroid binding protein
Dry Matter	DM3*	I trifida v3 Chr03 18,888,440	Ibat.Brg.03A_G026380.1	28136450	45.854	Nucleotide/sugar transporter family protein
Dry Matter	DM3*	I trifida v3 Chr03 18,888,440	Ibat.Brg.03E_G012940.1	15903849	46.322	acyl-CoA oxidase
Dry Matter	DM3*	I trifida v3 Chr03 18,888,440	Ibat.Brg.03E_G012930.1	15898428	51.743	Protein of unknown function (DUF607)
Dry Matter	DM3*	I trifida v3 Chr03 18,888,440	Ibat.Brg.03E_G012920.1	15892179	57.992	3'-5'-exoribonuclease family protein
Dry Matter	DM3*	I trifida v3 Chr03 18,888,440	Ibat.Brg.03D_G014030.1	14249213	72.448	C2H2-like zinc finger protein
Dry Matter	DM3*	I trifida v3 Chr03 18,888,440	Ibat.Brg.03B_G024860.1	24043839	86.796	TRICHOME BIREFRINGENCE-LIKE
Dry Matter	DM3*	I trifida v3 Chr03 18,888,440	Ibat.Brg.03D_G014000.1	14233709	87.952	Leucine-rich repeat protein kinase family protein
Dry Matter	DM3*	I trifida v3 Chr03 18,888,440	Ibat.Brg.03E_G012880.1	15861418	88.753	S-adenosyl-L-methionine-dependent methyltransferases superfamily protein
Dry Matter	DM3*	I trifida v3 Chr03 18,888,440	Ibat.Brg.03F_G024520.1	27530800	93.724	senescence-associated gene
Dry Matter	DM3*	I trifida v3 Chr03 18,888,440	Ibat.Brg.03D_G013990.1	14227891	93.77	myosin heavy chain-related
Dry Matter	DM3*	I trifida v3 Chr03 18,888,440	Ibat.Brg.03F_G024510.1	27527057	97.467	CAP (Cysteine-rich secretory proteins, Antigen 5, and Pathogenesis-related 1 protein) superfamily protein
Dry Matter	DM3*	I trifida v3 Chr03 18,888,440	Ibat.Brg.03D_G013970.1	14223229	98.432	receptor serine/threonine kinase, putative
Dry Matter	DM4	I trifida v3 Chr10 3,229,129	Ibat.Brg.10F_G003480.1	3000229	8.572	SCP1-like small phosphatase
Dry Matter	DM4	I trifida v3 Chr10 3,229,129	Ibat.Brg.10C_G004950.1	4433481	9.606	WRKY DNA-binding protein
Dry Matter	DM4	I trifida v3 Chr10 3,229,129	Ibat.Brg.10D_G005720.1	5356249	11.087	mRNA splicing factor, thioredoxin-like U5 snRNP
Dry Matter	DM4	I trifida v3 Chr10 3,229,129	Ibat.Brg.10A_G004280.1	4064817	11.535	light-harvesting chlorophyll-protein complex II subunit B1
Dry Matter	DM4	I trifida v3 Chr10 3,229,129	Ibat.Brg.10F_G003490.1	3023917	15.116	S-adenosyl-L-methionine-dependent methyltransferases superfamily protein
Dry Matter	DM4	I trifida v3 Chr10 3,229,129	Ibat.Brg.10F_G003470.1	2992057	16.744	phytochrome E
Dry Matter	DM4	I trifida v3 Chr10 3,229,129	Ibat.Brg.10A_G004290.1	4070058	16.776	starch synthase (SS4 involved in granule initiation)
Dry Matter	DM4	I trifida v3 Chr10 3,229,129	Ibat.Brg.10D_G005730.1	5363339	18.177	O-acetyltransferase family protein
Dry Matter	DM4	I trifida v3 Chr10 3,229,129	Ibat.Brg.10E_G005200.1	4430204	23.871	marneral synthase
Dry Matter	DM4	I trifida v3 Chr10 3,229,129	Ibat.Brg.10A_G004300.1	4077397	24.115	chlorophyll A/B binding protein
Dry Matter	DM4	I trifida v3 Chr10 3,229,129	Ibat.Brg.10F_G003460.1	2984142	24.659	MEI2-like protein
Dry Matter	DM4	I trifida v3 Chr10 3,229,129	Ibat.Brg.10E_G005160.1	4377607	28.726	purine permease
Dry Matter	DM4	I trifida v3 Chr10 3,229,129	Ibat.Brg.10E_G005210.1	4435865	29.532	FAD-binding Berberine family protein
Dry Matter	DM4	I trifida v3 Chr10 3,229,129	Ibat.Brg.10E_G005220.1	4440724	34.391	lupeol synthase
Dry Matter	DM4	I trifida v3 Chr10 3,229,129	Ibat.Brg.10D_G005680.1	5309180	35.982	alpha/beta-Hydrolases superfamily protein
Dry Matter	DM4	I trifida v3 Chr10 3,229,129	Ibat.Brg.10F_G003440.1	2965451	43.35	Pectin lyase-like superfamily protein
Dry Matter	DM4	I trifida v3 Chr10 3,229,129	Ibat.Brg.10D_G005670.1	5292489	52.673	jasmonate-zim-domain protein
Dry Matter	DM4	I trifida v3 Chr10 3,229,129	Ibat.Brg.10F_G003520.1	3063266	54.465	Oligosaccharide biosynthesis protein Alg14 like domain containing protein
Dry Matter	DM4	I trifida v3 Chr10 3,229,129	Ibat.Brg.10A_G004350.1	4108808	55.526	Leucine-rich receptor-like protein kinase family protein
Dry Matter	DM4	I trifida v3 Chr10 3,229,129	Ibat.Brg.10D_G005790.1	5407742	62.58	RAB GTPase homolog 8C
Dry Matter	DM4	I trifida v3 Chr10 3,229,129	Ibat.Brg.10F_G003400.1	2945118	63.683	16S rRNA processing protein RimM family
Dry Matter	DM4	I trifida v3 Chr10 3,229,129	Ibat.Brg.10A_G004360.1	4117085	63.803	Carbohydrate-binding X8 domain superfamily protein
Dry Matter	DM4	I trifida v3 Chr10 3,229,129	Ibat.Brg.10A_G004370.1	4119646	66.364	basic helix-loop-helix (bHLH) DNA-binding superfamily protein
Dry Matter	DM4	I trifida v3 Chr10 3,229,129	Ibat.Brg.10D_G005640.1	5275476	69.686	hydroxy methylglutaryl CoA reductase
Dry Matter	DM4	I trifida v3 Chr10 3,229,129	Ibat.Brg.10D_G005630.1	5270238	74.924	Transketolase family protein
Dry Matter	DM4	I trifida v3 Chr10 3,229,129	Ibat.Brg.10D_G005810.1	5421029	75.867	serine carboxypeptidase-like
Dry Matter	DM4	I trifida v3 Chr10 3,229,129	Ibat.Brg.10A_G004390.1	4129835	76.553	Glycosyl hydrolase family protein
Dry Matter	DM4	I trifida v3 Chr10 3,229,129	Ibat.Brg.10F_G003390.1	2925697	83.104	F-box family protein
Dry Matter	DM4	I trifida v3 Chr10 3,229,129	Ibat.Brg.10A_G004400.1	4138477	85.195	P-loop containing nucleoside triphosphate hydrolases superfamily protein
Dry Matter	DM4	I trifida v3 Chr10 3,229,129	Ibat.Brg.10C_G005030.1	4509785	85.91	Drug/metabolite transporter superfamily protein
Dry Matter	DM4	I trifida v3 Chr10 3,229,129	Ibat.Brg.10B_G004390.1	3644351	89.55	ATP binding microtubule motor family protein
Dry Matter	DM4	I trifida v3 Chr10 3,229,129	Ibat.Brg.10D_G005620.1	5252776	92.386	cullin4
Dry Matter	DM4	I trifida v3 Chr10 3,229,129	Ibat.Brg.10D_G005830.1	5438794	93.632	camelliol C synthase
Dry Matter	DM4	I trifida v3 Chr10 3,229,129	Ibat.Brg.10C_G005060.1	4522829	98.954	Bifunctional inhibitor/lipid-transfer protein/seed storage 2S albumin superfamily protein
Dry Matter	DM4	I trifida v3 Chr10 3,229,129	Ibat.Brg.10F_G003380.1	2909680	99.121	RHOMBOID-like protein
Dry Matter	DM4	I trifida v3 Chr10 3,229,129	Ibat.Brg.10D_G005840.1	5450130	104.968	Terpenoid cyclases family protein
Flesh Color	FC1	I trifida v3 Chr07 5,556,076	Ibat.Brg.07C_G009680.1	7106344	6.964	Protein FLX-like
Flesh Color	FC1	I trifida v3 Chr07 5,556,076	Ibat.Brg.07F_G008950.1	6747487	14.61	LOB domain-containing protein (LOB domain-containing protein 40-like)
Flesh Color	FC1	I trifida v3 Chr07 5,556,076	Ibat.Brg.07E_G009350.1	7111370	38.619	Ribonuclease H-like superfamily protein
Flesh Color	FC1	I trifida v3 Chr07 5,556,076	Ibat.Brg.07A_G006840.1	5200163	43.6	endonuclease
Flesh Color	FC1	I trifida v3 Chr07 5,556,076	Ibat.Brg.07A_G006910.1	5290827	47	Kinesin motor family protein
Flesh Color	FC1	I trifida v3 Chr07 5,556,076	Ibat.Brg.07A_G006830.1	5191467	52.3	Adenine nucleotide alpha hydrolases-like superfamily protein
Flesh Color	FC1	I trifida v3 Chr07 5,556,076	Ibat.Brg.07C_G009640.1	7045196	54.184	cysteine-rich RLK (RECEPTOR-like protein kinase)
Flesh Color	FC1	I trifida v3 Chr07 5,556,076	Ibat.Brg.07A_G006820.1	5187803	56	Thioesterase superfamily protein
Flesh Color	FC1	I trifida v3 Chr07 5,556,076	Ibat.Brg.07A_G006810.1	5183350	60.5	Plant protein of unknown function (DUF639)
Flesh Color	FC1	I trifida v3 Chr07 5,556,076	Ibat.Brg.07E_G009380.1	7140091	67.34	Insulinase (Peptidase family M16) family protein
Flesh Color	FC1	I trifida v3 Chr07 5,556,076	Ibat.Brg.07A_G006800.1	5170824	73	myb domain protein
Flesh Color	FC1	I trifida v3 Chr07 5,556,076	Ibat.Brg.07F_G009000.1	6812151	79.274	Rad23 UV excision repair protein family
Flesh Color	FC1	I trifida v3 Chr07 5,556,076	Ibat.Brg.07A_G006790.1	5163505	80.3	glutamine-tRNA ligase, putative / glutaminyl-tRNA synthetase, putative / GlnRS, putative
Flesh Color	FC1	I trifida v3 Chr07 5,556,076	Ibat.Brg.07F_G009010.1	6823985	91.108	2-oxoacid dehydrogenases acyltransferase family protein
Flesh Color	FC1	I trifida v3 Chr07 5,556,076	Ibat.Brg.07F_G009020.1	6825586	92.709	Copper transport protein family
Flesh Color	FC1	I trifida v3 Chr07 5,556,076	Ibat.Brg.07A_G006780.1	5149353	94.5	Protein of unknown function (DUF1639)
Flesh Color	FC1	I trifida v3 Chr07 5,556,076	Ibat.Brg.07F_G009030.1	6835625	102.748	NB-ARC domain-containing disease resistance protein
Flesh Color	FC2	I trifida v3 Chr12 3,933,566	Ibat.Brg.12A_G007330.1	4822530	0 (in intron)	membrane-anchored ubiquitin-fold protein
Flesh Color	FC2	I trifida v3 Chr12 3,933,566	Ibat.Brg.12D_G007210.1	4799820	0 (in intron)	membrane-anchored ubiquitin-fold protein 1 precursor
Flesh Color	FC2	I trifida v3 Chr12 3,933,566	Ibat.Brg.12A_G007320.1	4819289	3.1	casein lytic proteinase B3
Flesh Color	FC2	I trifida v3 Chr12 3,933,566	Ibat.Brg.12D_G007220.1	4803119	4.388	Saccharopine dehydrogenase
Flesh Color	FC2	I trifida v3 Chr12 3,933,566	Ibat.Brg.12A_G007310.1	4812210	10.179	Pentatricopeptide repeat (PPR) superfamily protein
Flesh Color	FC2	I trifida v3 Chr12 3,933,566	Ibat.Brg.12C_G007740.1	4894229	14.581	EID1-like
Flesh Color	FC2	I trifida v3 Chr12 3,933,566	Ibat.Brg.12C_G007730.1	4889685	19.125	RING/U-box superfamily protein
Flesh Color	FC2	I trifida v3 Chr12 3,933,566	Ibat.Brg.12D_G007260.1	4818913	20.182	Protein of unknown function (DUF179)
Flesh Color	FC2	I trifida v3 Chr12 3,933,566	Ibat.Brg.12C_G007840.1	4932581	23.771	chorismate mutase
Flesh Color	FC2	I trifida v3 Chr12 3,933,566	Ibat.Brg.12E_G007120.1	4585158	28.308	Cyclic nucleotide-regulated ion channel family protein
Flesh Color	FC2	I trifida v3 Chr12 3,933,566	Ibat.Brg.12C_G007850.1	4938408	29.598	early nodulin-like protein
Flesh Color	FC2	I trifida v3 Chr12 3,933,566	Ibat.Brg.12C_G007710.1	4871425	37.385	Calcium/lipid-binding (CaLB) phosphatase
Flesh Color	FC2	I trifida v3 Chr12 3,933,566	Ibat.Brg.12C_G007700.1	4866863	41.947	tRNA/rRNA methyltransferase (SpoU) family protein
Flesh Color	FC2	I trifida v3 Chr12 3,933,566	Ibat.Brg.12C_G007680.1	4861706	47.104	C2H2-like zinc finger protein
Flesh Color	FC2	I trifida v3 Chr12 3,933,566	Ibat.Brg.12C_G007900.1	4959963	51.153	Protein of unknown function (DUF1336)
Flesh Color	FC2	I trifida v3 Chr12 3,933,566	Ibat.Brg.12C_G007670.1	4857539	51.271	ELM2 domain-containing protein
Flesh Color	FC2	I trifida v3 Chr12 3,933,566	Ibat.Brg.12C_G007910.1	4963755	54.945	Vesicle transport v-SNARE family protein
Flesh Color	FC2	I trifida v3 Chr12 3,933,566	Ibat.Brg.12C_G007650.1	4853375	55.435	UDP-glucose 6-dehydrogenase family protein
Flesh Color	FC2	I trifida v3 Chr12 3,933,566	Ibat.Brg.12C_G007940.1	4972844	64.034	myb domain protein
Flesh Color	FC2	I trifida v3 Chr12 3,933,566	Ibat.Brg.12A_G007210.1	4758254	64.135	TPX2 (targeting protein for Xklp2) protein family
Flesh Color	FC2	I trifida v3 Chr12 3,933,566	Ibat.Brg.12A_G007480.1	4892832	70.443	Protein of unknown function, DUF547
Flesh Color	FC2	I trifida v3 Chr12 3,933,566	Ibat.Brg.12A_G007490.1	4892875	70.486	mitogen-activated protein kinase kinase kinase
Flesh Color	FC2	I trifida v3 Chr12 3,933,566	Ibat.Brg.12D_G007370.1	4872073	73.342	gag-polypeptide of LTR copia-type domain containing protein
Flesh Color	FC2	I trifida v3 Chr12 3,933,566	Ibat.Brg.12C_G007960.1	4983991	75.181	NAC domain containing protein
Flesh Color	FC2	I trifida v3 Chr12 3,933,566	Ibat.Brg.12A_G007500.1	4899403	77.014	CDPK-related kinase
Flesh Color	FC2	I trifida v3 Chr12 3,933,566	Ibat.Brg.12E_G007020.1	4535078	78.388	UDP-Glycosyltransferase superfamily protein
Flesh Color	FC2	I trifida v3 Chr12 3,933,566	Ibat.Brg.12D_G007380.1	4877758	79.027	transducin family protein / WD-40 repeat family protein
Flesh Color	FC2	I trifida v3 Chr12 3,933,566	Ibat.Brg.12D_G007390.1	4883529	84.798	3-ketoacyl-acyl carrier protein synthase I
Flesh Color	FC2	I trifida v3 Chr12 3,933,566	Ibat.Brg.12A_G007510.1	4908754	86.365	NAD(P)-binding Rossmann-fold superfamily protein
Flesh Color	FC2	I trifida v3 Chr12 3,933,566	Ibat.Brg.12C_G007990.1	5000970	92.16	Calcium-binding EF-hand family protein
Flesh Color	FC2	I trifida v3 Chr12 3,933,566	Ibat.Brg.12D_G007410.1	4893228	94.497	RWP-RK domain-containing protein
Flesh Color	FC2	I trifida v3 Chr12 3,933,566	Ibat.Brg.12E_G007430.1	4709039	95.573	SGNH hydrolase-type esterase superfamily protein
Flesh Color	FC2	I trifida v3 Chr12 3,933,566	Ibat.Brg.12A_G007540.1	4929985	107.596	starch synthase
Flesh Color	FC3	I trifida v3 Chr12 18,956,680	Ibat.Brg.12B_G022290.1	21691193	0 (in intron)	phytochrome-associated protein (auxin-responsive protein IAA27-like)
Flesh Color	FC3	I trifida v3 Chr12 18,956,680	Ibat.Brg.12B_G022300.1	21694426	1.656	elongation factor Ts family protein
Flesh Color	FC3	I trifida v3 Chr12 18,956,680	Ibat.Brg.12B_G022280.1	21688323	4.447	gamma-irradiation and mitomycin c induced
Flesh Color	FC3	I trifida v3 Chr12 18,956,680	Ibat.Brg.12D_G020840.1	21335044	10.892	glyoxal oxidase-related protein
Flesh Color	FC3	I trifida v3 Chr12 18,956,680	Ibat.Brg.12B_G022360.1	21722546	29.776	xyloglucan endotransglucosylase/hydrolase
Flesh Color	FC3	I trifida v3 Chr12 18,956,680	Ibat.Brg.12D_G020790.1	21291141	33.011	basic helix-loop-helix (bHLH) DNA-binding superfamily protein
Flesh Color	FC3	I trifida v3 Chr12 18,956,680	Ibat.Brg.12D_G020900.1	21359913	35.761	RNA-directed DNA polymerase (reverse transcriptase)-related family protein
Flesh Color	FC3	I trifida v3 Chr12 18,956,680	Ibat.Brg.12D_G020910.1	21368911	44.759	protein serine/threonine phosphatases;protein kinases;catalytics;cAMP-dependent protein kinase regulators;ATP binding;protein serine/threonine phosphatases
Flesh Color	FC3	I trifida v3 Chr12 18,956,680	Ibat.Brg.12B_G022260.1	21638358	54.412	Transducin/WD40 repeat-like superfamily protein
Flesh Color	FC3	I trifida v3 Chr12 18,956,680	Ibat.Brg.12D_G020930.1	21381056	56.904	RING/U-box superfamily protein
Flesh Color	FC3	I trifida v3 Chr12 18,956,680	Ibat.Brg.12B_G022250.1	21629512	63.258	RNA-binding protein-related
Flesh Color	FC3	I trifida v3 Chr12 18,956,680	Ibat.Brg.12D_G020940.1	21387853	63.701	novel interactor of JAZ
Flesh Color	FC3	I trifida v3 Chr12 18,956,680	Ibat.Brg.12D_G020950.1	21391805	67.653	RNA-binding CRS1 / YhbY (CRM) domain-containing protein
Flesh Color	FC3	I trifida v3 Chr12 18,956,680	Ibat.Brg.12D_G020960.1	21392182	68.03	Exostosin family protein
Flesh Color	FC3	I trifida v3 Chr12 18,956,680	Ibat.Brg.12B_G022240.1	21616198	76.572	Tesmin/TSO1-like CXC domain-containing protein
Flesh Color	FC3	I trifida v3 Chr12 18,956,680	Ibat.Brg.12D_G020980.1	21407899	83.747	Integrase-type DNA-binding superfamily protein
Flesh Color	FC3	I trifida v3 Chr12 18,956,680	Ibat.Brg.12B_G022430.1	21788749	95.979	nudix hydrolase homolog (nudix hydrolase 9)
Flesh Color	FC3	I trifida v3 Chr12 18,956,680	Ibat.Brg.12D_G020750.1	21226051	98.101	Chaperone protein htpG family protein
Flesh Color	FC4, FC5	I trifida v3 Chr12 22,042,439	Ibat.Brg.12C_G029120.1	27583862	0 (in promoter)	cytochrome P450, family 714, subfamily A, polypeptide ( 714A1-like)
Flesh Color	FC4, FC5	I trifida v3 Chr12 22,064,285	Ibat.Brg.12C_G029160.1	27597494	0	metacaspase
Flesh Color	FC4, FC5	I trifida v3 Chr12 22,064,285	Ibat.Brg.12C_G029150.1	27596556	3.939	Transcriptional coactivator/pterin dehydratase
Flesh Color	FC4, FC5	I trifida v3 Chr12 22,064,285	Ibat.Brg.12C_G029140.1	27592768	7.727	ATPase, F1 complex, delta/epsilon subunit
Flesh Color	FC4, FC5	I trifida v3 Chr12 22,064,285	Ibat.Brg.12C_G029170.1	27609113	8.618	Nucleotide-diphospho-sugar transferase family protein
Flesh Color	FC4, FC5	I trifida v3 Chr12 22,042,439	Ibat.Brg.12D_G025450.1	24396561	9.225	Transducin/WD40 repeat-like superfamily protein
Flesh Color	FC4, FC5	I trifida v3 Chr12 22,042,439	Ibat.Brg.12F_G025450.1	24872509	12.343	RING/U-box superfamily protein
Flesh Color	FC4, FC5	I trifida v3 Chr12 22,042,439	Ibat.Brg.12F_G025440.1	24870876	13.976	thioredoxin H-type
Flesh Color	FC4, FC5	I trifida v3 Chr12 22,064,285	Ibat.Brg.12C_G029190.1	27616634	16.139	RNA-binding (RRM/RBD/RNP motifs) family protein
Flesh Color	FC4, FC5	I trifida v3 Chr12 22,042,439	Ibat.Brg.12F_G025430.1	24864214	20.638	Protein kinase superfamily protein
Flesh Color	FC4, FC5	I trifida v3 Chr12 22,064,285	Ibat.Brg.12C_G029200.1	27621267	20.772	SOH1 family protein
Flesh Color	FC4, FC5	I trifida v3 Chr12 22,042,439	Ibat.Brg.12F_G025420.1	24859381	25.471	WRKY DNA-binding protein
Flesh Color	FC4, FC5	I trifida v3 Chr12 22,064,285	Ibat.Brg.12C_G029210.1	27627797	27.302	glutamate dehydrogenase
Flesh Color	FC4, FC5	I trifida v3 Chr12 22,064,285	Ibat.Brg.12C_G029220.1	27631601	31.106	Chlorophyll A-B binding family protein
Flesh Color	FC4, FC5	I trifida v3 Chr12 22,064,285	Ibat.Brg.12C_G029230.1	27638685	38.19	myb domain protein
Flesh Color	FC4, FC5	I trifida v3 Chr12 22,042,439	Ibat.Brg.12E_G024430.1	23191392	40.075	Leucine-rich repeat protein kinase family protein
Flesh Color	FC4, FC5	I trifida v3 Chr12 22,064,285	Ibat.Brg.12E_G024230.1	23085157	43.597	Lung seven transmembrane receptor family protein
Flesh Color	FC4, FC5	I trifida v3 Chr12 22,064,285	Ibat.Brg.12C_G029250.1	27645388	44.893	P-loop containing nucleoside triphosphate hydrolases superfamily protein
Flesh Color	FC4, FC5	I trifida v3 Chr12 22,042,439	Ibat.Brg.12E_G024440.1	23197345	46.028	Family of unknown function (DUF566)
Flesh Color	FC4, FC5	I trifida v3 Chr12 22,042,439	Ibat.Brg.12E_G024450.1	23198500	47.183	LUC7 N_terminus domain-containing protein
Flesh Color	FC4, FC5	I trifida v3 Chr12 22,064,285	Ibat.Brg.12E_G024220.1	23078514	50.24	Tetratricopeptide repeat (TPR)-like superfamily protein
Flesh Color	FC4, FC5	I trifida v3 Chr12 22,064,285	Ibat.Brg.12E_G024200.1	23074584	54.17	response regulator
Flesh Color	FC4, FC5	I trifida v3 Chr12 22,042,439	Ibat.Brg.12E_G024460.1	23207462	56.145	conserved oligomeric Golgi complex component-related / COG complex component-related
Flesh Color	FC4, FC5	I trifida v3 Chr12 22,064,285	Ibat.Brg.12C_G029260.1	27657278	56.783	conserved hypothetical protein [orange]
Flesh Color	FC4, FC5	I trifida v3 Chr12 22,042,439	Ibat.Brg.12E_G024470.1	23211478	60.161	Plant invertase/pectin methylesterase inhibitor superfamily protein
Flesh Color	FC4, FC5	I trifida v3 Chr12 22,064,285	Ibat.Brg.12C_G029270.1	27663189	62.694	SU(VAR)3-9 homolog
Flesh Color	FC4, FC5	I trifida v3 Chr12 22,042,439	Ibat.Brg.12F_G025350.1	24819780	65.072	Nucleic acid-binding, OB-fold-like protein
Flesh Color	FC4, FC5	I trifida v3 Chr12 22,042,439	Ibat.Brg.12C_G028940.1	27500374	78.366	Chalcone-flavanone isomerase family protein
Flesh Color	FC4, FC5	I trifida v3 Chr12 22,064,285	Ibat.Brg.12C_G029330.1	27686132	85.637	F-box family protein
Flesh Color	FC4, FC5	I trifida v3 Chr12 22,042,439	Ibat.Brg.12C_G028920.1	27489821	88.919	Disease resistance-responsive (dirigent-like protein) family protein
Flesh Color	FC4, FC5	I trifida v3 Chr12 22,042,439	Ibat.Brg.12C_G028910.1	27483111	95.629	Basic-leucine zipper (bZIP) transcription factor family protein
Flesh Color	FC4, FC5	I trifida v3 Chr12 22,042,439	Ibat.Brg.12E_G024540.1	23248501	97.184	AGC (cAMP-dependent, cGMP-dependent and protein kinase C) kinase family protein
Flesh Color	FC4, FC5	I trifida v3 Chr12 22,042,439	Ibat.Brg.12C_G028900.1	27479863	98.877	manganese superoxide dismutase
Flesh Color	FC4, FC5	I trifida v3 Chr12 22,042,439	Ibat.Brg.12E_G024550.1	23250362	99.045	Zincin-like metalloproteases family protein
Flesh Color	FC4, FC5	I trifida v3 Chr12 22,064,285	Ibat.Brg.12C_G029340.1	27700356	99.861	Integrase-type DNA-binding superfamily protein
Flesh Color	FC6	I trifida v3 Chr12 23,146,784	Ibat.Brg.12A_G029580.1	27195773	0	phosphate transporter 1;7
Flesh Color	FC6	I trifida v3 Chr12 23,146,784	Ibat.Brg.12E_G025470.1	23889329	2.514	plastid division1
Flesh Color	FC6	I trifida v3 Chr12 23,146,784	Ibat.Brg.12D_G028000.1	25981621	3.051	manganese tracking factor for mitochondrial SOD2
Flesh Color	FC6	I trifida v3 Chr12 23,146,784	Ibat.Brg.12A_G029620.1	27204662	9.484	Folylpolyglutamate synthetase family protein
Flesh Color	FC6	I trifida v3 Chr12 23,146,784	Ibat.Brg.12C_G031050.1	28848289	14.455	cytokinin response factor
Flesh Color	FC6	I trifida v3 Chr12 23,146,784	Ibat.Brg.12E_G025410.1	23867977	18.838	basic helix-loop-helix (bHLH) DNA-binding superfamily protein
Flesh Color	FC6	I trifida v3 Chr12 23,146,784	Ibat.Brg.12D_G027970.1	25965491	19.181	myosin heavy chain-related
Flesh Color	FC6	I trifida v3 Chr12 23,146,784	Ibat.Brg.12E_G025400.1	23864267	22.548	sigma factor E
Flesh Color	FC6	I trifida v3 Chr12 23,146,784	Ibat.Brg.12D_G027960.1	25961179	23.493	Leucine-rich repeat protein kinase family protein
Flesh Color	FC6	I trifida v3 Chr12 23,146,784	Ibat.Brg.12D_G027940.1	25957106	27.566	CLP protease regulatory subunit X
Flesh Color	FC6	I trifida v3 Chr12 23,146,784	Ibat.Brg.12C_G031110.1	28891253	28.509	regulatory components of ABA receptor
Flesh Color	FC6	I trifida v3 Chr12 23,146,784	Ibat.Brg.12D_G027930.1	25952319	32.353	Protein with RING/U-box and TRAF-like domains
Flesh Color	FC6	I trifida v3 Chr12 23,146,784	Ibat.Brg.12E_G025390.1	23854065	32.75	Nodulin MtN3 family protein
Flesh Color	FC6	I trifida v3 Chr12 23,146,784	Ibat.Brg.12C_G031120.1	28897157	34.413	Haloacid dehalogenase-like hydrolase (HAD) superfamily protein
Flesh Color	FC6	I trifida v3 Chr12 23,146,784	Ibat.Brg.12E_G025490.1	23921962	35.147	potassium transporter
Flesh Color	FC6	I trifida v3 Chr12 23,146,784	Ibat.Brg.12D_G027920.1	25948422	36.25	Phosphatidylinositol 3- and 4-kinase ;Ubiquitin family protein
Flesh Color	FC6	I trifida v3 Chr12 23,146,784	Ibat.Brg.12E_G025380.1	23849416	37.399	Pentatricopeptide repeat (PPR) superfamily protein
Flesh Color	FC6	I trifida v3 Chr12 23,146,784	Ibat.Brg.12E_G025370.1	23847813	39.002	polypyrimidine tract-binding protein
Flesh Color	FC6	I trifida v3 Chr12 23,146,784	Ibat.Brg.12D_G027910.1	25945058	39.614	Lipase class 3-related protein
Flesh Color	FC6	I trifida v3 Chr12 23,146,784	Ibat.Brg.12E_G025500.1	23928452	41.637	ubiquitin conjugating enzyme
Flesh Color	FC6	I trifida v3 Chr12 23,146,784	Ibat.Brg.12C_G031130.1	28906411	43.667	DNAJ heat shock N-terminal domain-containing protein
Flesh Color	FC6	I trifida v3 Chr12 23,146,784	Ibat.Brg.12A_G029700.1	27239463	44.285	FTSH protease
Flesh Color	FC6	I trifida v3 Chr12 23,146,784	Ibat.Brg.12C_G031140.1	28909979	47.235	pyruvate kinase family protein
Flesh Color	FC6	I trifida v3 Chr12 23,146,784	Ibat.Brg.12C_G031160.1	28915350	52.606	spermidine synthase
Flesh Color	FC6	I trifida v3 Chr12 23,146,784	Ibat.Brg.12E_G025550.1	23941929	55.114	UDP-Glycosyltransferase superfamily protein
Flesh Color	FC6	I trifida v3 Chr12 23,146,784	Ibat.Brg.12C_G031170.1	28919152	56.408	RING/U-box superfamily protein
Flesh Color	FC6	I trifida v3 Chr12 23,146,784	Ibat.Brg.12E_G025560.1	23945974	59.159	DUF3143 domain containing protein
Flesh Color	FC6	I trifida v3 Chr12 23,146,784	Ibat.Brg.12C_G031180.1	28922727	59.983	OBP3-responsive gene
Flesh Color	FC6	I trifida v3 Chr12 23,146,784	Ibat.Brg.12E_G025570.1	23948018	61.203	plastidic pyruvate kinase beta subunit
Flesh Color	FC6	I trifida v3 Chr12 23,146,784	Ibat.Brg.12C_G031190.1	28924889	62.145	IQ-domain
Flesh Color	FC6	I trifida v3 Chr12 23,146,784	Ibat.Brg.12C_G031200.1	28929965	67.221	Glycogen/starch synthases, ADP-glucose type
Flesh Color	FC6	I trifida v3 Chr12 23,146,784	Ibat.Brg.12E_G025580.1	23954419	67.604	timeless family protein
Flesh Color	FC6	I trifida v3 Chr12 23,146,784	Ibat.Brg.12C_G031210.1	28937341	74.597	SNARE-like superfamily protein
Flesh Color	FC6	I trifida v3 Chr12 23,146,784	Ibat.Brg.12E_G025600.1	23963592	76.777	CAAX amino terminal protease family protein
Flesh Color	FC6	I trifida v3 Chr12 23,146,784	Ibat.Brg.12C_G031220.1	28942081	79.337	2A phosphatase associated protein of 46 kD
Flesh Color	FC6	I trifida v3 Chr12 23,146,784	Ibat.Brg.12C_G031230.1	28943249	80.505	zinc ion binding;nucleic acid binding
Flesh Color	FC6	I trifida v3 Chr12 23,146,784	Ibat.Brg.12C_G031240.1	28948680	85.936	Ribonuclease P protein subunit P38-related
Flesh Color	FC6	I trifida v3 Chr12 23,146,784	Ibat.Brg.12E_G025610.1	23973268	86.453	SLAC1 homologue
Flesh Color	FC6	I trifida v3 Chr12 23,146,784	Ibat.Brg.12D_G028180.1	26072797	88.125	Plant protein of unknown function (DUF869)
Flesh Color	FC6	I trifida v3 Chr12 23,146,784	Ibat.Brg.12E_G025280.1	23793545	93.27	CCT motif family protein
Flesh Color	FC6	I trifida v3 Chr12 23,146,784	Ibat.Brg.12D_G027820.1	25890089	94.583	defective in meristem silencing
Flesh Color	FC6	I trifida v3 Chr12 23,146,784	Ibat.Brg.12C_G031260.1	28959439	96.695	Tetratricopeptide repeat (TPR)-like superfamily protein
Flesh Color	FC6	I trifida v3 Chr12 23,146,784	Ibat.Brg.12C_G031280.1	28959924	97.18	plastid transcriptionally active7
Flesh Color	FC6	I trifida v3 Chr12 23,146,784	Ibat.Brg.12C_G031290.1	28965059	102.315	ARM repeat superfamily protein
Flesh Hue Angle	FHA1	I trifida v3 Chr08 1,457,982	Ibat.Brg.08A_G002660.1	2058646	0	Transcription factor jumonji (jmj) family protein / zinc finger (C5HC2 type) family protein
Flesh Hue Angle	FHA1	I trifida v3 Chr08 1,457,982	Ibat.Brg.08D_G002190.1	1655134	0.937	WWE protein-protein interaction domain protein family
Flesh Hue Angle	FHA1	I trifida v3 Chr08 1,457,982	Ibat.Brg.08E_G002640.1	2128960	11.834	Protein of unknown function (DUF1664)
Flesh Hue Angle	FHA1	I trifida v3 Chr08 1,457,982	Ibat.Brg.08E_G002740.1	2215314	12.64	Wall-associated kinase family protein
Flesh Hue Angle	FHA1	I trifida v3 Chr08 1,457,982	Ibat.Brg.08F_G003680.1	3106458	15.467	similar to RCD one
Flesh Hue Angle	FHA1	I trifida v3 Chr08 1,457,982	Ibat.Brg.08D_G002210.1	1671035	16.838	NAD(P)-binding Rossmann-fold superfamily protein
Flesh Hue Angle	FHA1	I trifida v3 Chr08 1,457,982	Ibat.Brg.08E_G002750.1	2219749	17.075	extra-large GTP-binding protein
Flesh Hue Angle	FHA1	I trifida v3 Chr08 1,457,982	Ibat.Brg.08D_G002220.1	1671468	17.271	Proteasome component (PCI) domain protein
Flesh Hue Angle	FHA1	I trifida v3 Chr08 1,457,982	Ibat.Brg.08E_G002760.1	2222988	20.314	diphthamide synthesis DPH2 family protein
Flesh Hue Angle	FHA1	I trifida v3 Chr08 1,457,982	Ibat.Brg.08D_G002170.1	1629923	24.274	homeobox-7
Flesh Hue Angle	FHA1	I trifida v3 Chr08 1,457,982	Ibat.Brg.08C_G002640.1	1845084	26.907	phospholipid/glycerol acyltransferase family protein
Flesh Hue Angle	FHA1	I trifida v3 Chr08 1,457,982	Ibat.Brg.08D_G002250.1	1684141	29.944	E2F/DP family winged-helix DNA-binding domain
Flesh Hue Angle	FHA1	I trifida v3 Chr08 1,457,982	Ibat.Brg.08E_G002780.1	2235719	33.045	protein dimerizations
Flesh Hue Angle	FHA1	I trifida v3 Chr08 1,457,982	Ibat.Brg.08A_G002710.1	2099321	33.554	RNA-binding protein 47C
Flesh Hue Angle	FHA1	I trifida v3 Chr08 1,457,982	Ibat.Brg.08D_G002150.1	1619198	34.999	Syntaxin/t-SNARE family protein
Flesh Hue Angle	FHA1	I trifida v3 Chr08 1,457,982	Ibat.Brg.08D_G002260.1	1690200	36.003	DNAJ heat shock N-terminal domain-containing protein
Flesh Hue Angle	FHA1	I trifida v3 Chr08 1,457,982	Ibat.Brg.08B_G002560.1	2027861	42.115	cellulose synthase-like D3
Flesh Hue Angle	FHA1	I trifida v3 Chr08 1,457,982	Ibat.Brg.08D_G002140.1	1611595	42.602	NDR1/HIN1-like
Flesh Hue Angle	FHA1	I trifida v3 Chr08 1,457,982	Ibat.Brg.08A_G002720.1	2108470	42.703	Protein of unknown function, DUF547
Flesh Hue Angle	FHA1	I trifida v3 Chr08 1,457,982	Ibat.Brg.08E_G002810.1	2247895	45.221	early-responsive to dehydration stress protein (ERD4)
Flesh Hue Angle	FHA1	I trifida v3 Chr08 1,457,982	Ibat.Brg.08A_G002730.1	2118346	52.579	Spc97 / Spc98 family of spindle pole body (SBP) component
Flesh Hue Angle	FHA1	I trifida v3 Chr08 1,457,982	Ibat.Brg.08A_G002740.1	2119217	53.45	phospholipase A 2A
Flesh Hue Angle	FHA1	I trifida v3 Chr08 1,457,982	Ibat.Brg.08E_G002820.1	2258646	55.972	homolog of Medicago truncatula MTN3
Flesh Hue Angle	FHA1	I trifida v3 Chr08 1,457,982	Ibat.Brg.08A_G002750.1	2125256	59.489	Mov34/MPN/PAD-1 family protein
Flesh Hue Angle	FHA1	I trifida v3 Chr08 1,457,982	Ibat.Brg.08F_G003580.1	3031126	59.865	RNA-binding (RRM/RBD/RNP motifs) family protein
Flesh Hue Angle	FHA1	I trifida v3 Chr08 1,457,982	Ibat.Brg.08A_G002600.1	2005164	60.603	syntaxin of plants
Flesh Hue Angle	FHA1	I trifida v3 Chr08 1,457,982	Ibat.Brg.08E_G002840.1	2264266	61.592	Domain of unknown function (DUF1995)
Flesh Hue Angle	FHA1	I trifida v3 Chr08 1,457,982	Ibat.Brg.08A_G002760.1	2128668	62.901	succinate dehydrogenase
Flesh Hue Angle	FHA1	I trifida v3 Chr08 1,457,982	Ibat.Brg.08E_G002620.1	2070546	70.248	Tetraspanin family protein
Flesh Hue Angle	FHA1	I trifida v3 Chr08 1,457,982	Ibat.Brg.08F_G003570.1	3019173	71.818	Inositol 1,3,4-trisphosphate 5/6-kinase family protein
Flesh Hue Angle	FHA1	I trifida v3 Chr08 1,457,982	Ibat.Brg.08E_G002850.1	2274857	72.183	ENHANCED DISEASE RESISTANCE
Flesh Hue Angle	FHA1	I trifida v3 Chr08 1,457,982	Ibat.Brg.08E_G002860.1	2277059	74.385	Family of unknown function (DUF716) domain containing protein
Flesh Hue Angle	FHA1	I trifida v3 Chr08 1,457,982	Ibat.Brg.08E_G002610.1	2064750	76.044	RING/U-box superfamily protein
Flesh Hue Angle	FHA1	I trifida v3 Chr08 1,457,982	Ibat.Brg.08F_G003550.1	3007569	83.422	basic helix-loop-helix (bHLH) DNA-binding superfamily protein
Flesh Hue Angle	FHA1	I trifida v3 Chr08 1,457,982	Ibat.Brg.08E_G002870.1	2286221	83.547	Mob1/phocein family protein
Flesh Hue Angle	FHA1	I trifida v3 Chr08 1,457,982	Ibat.Brg.08E_G002880.1	2290233	87.559	growth-regulating factor
Flesh Hue Angle	FHA1	I trifida v3 Chr08 1,457,982	Ibat.Brg.08E_G002600.1	2045570	95.224	PLATZ transcription factor family protein
Flesh Hue Angle	FHA1	I trifida v3 Chr08 1,457,982	Ibat.Brg.08E_G002890.1	2299891	97.217	S-locus lectin protein kinase family protein
Flesh Hue Angle	FHA1	I trifida v3 Chr08 1,457,982	Ibat.Brg.08F_G003820.1	3192269	101.278	Nodulin MtN3 family protein
Flesh Hue Angle	FHA2	I trifida v3 Chr09 23,213,578	Ibat.Brg.09B_G031890.1	29559138	1.422	Endonuclease/exonuclease/phosphatase family protein
Flesh Hue Angle	FHA2	I trifida v3 Chr09 23,213,578	Ibat.Brg.09D_G032670.1	28076619	3.846	diphthamide synthesis DPH2 family protein
Flesh Hue Angle	FHA2	I trifida v3 Chr09 23,213,578	Ibat.Brg.09C_G031810.1	28755116	8.772	Ankyrin repeat family protein
Flesh Hue Angle	FHA2	I trifida v3 Chr09 23,213,578	Ibat.Brg.09B_G031930.1	29570485	9.925	inositol 1,3,4-trisphosphate 5/6-kinase
Flesh Hue Angle	FHA2	I trifida v3 Chr09 23,213,578	Ibat.Brg.09C_G031770.1	28732901	13.443	PIN domain of ribonuclease domain containing protein
Flesh Hue Angle	FHA2	I trifida v3 Chr09 23,213,578	Ibat.Brg.09B_G031940.1	29578638	18.078	ADP-glucose pyrophosphorylase small subunit
Flesh Hue Angle	FHA2	I trifida v3 Chr09 23,213,578	Ibat.Brg.09D_G032640.1	28051505	21.268	Pectin lyase-like superfamily protein
Flesh Hue Angle	FHA2	I trifida v3 Chr09 23,213,578	Ibat.Brg.09C_G031760.1	28723812	22.532	Leucine-rich repeat protein kinase family protein
Flesh Hue Angle	FHA2	I trifida v3 Chr09 23,213,578	Ibat.Brg.09C_G031830.1	28774436	28.092	ubiquitin-specific protease
Flesh Hue Angle	FHA2	I trifida v3 Chr09 23,213,578	Ibat.Brg.09C_G031750.1	28713337	33.007	glutathione S-transferase THETA
Flesh Hue Angle	FHA2	I trifida v3 Chr09 23,213,578	Ibat.Brg.09C_G031740.1	28712493	33.851	glutathione peroxidase
Flesh Hue Angle	FHA2	I trifida v3 Chr09 23,213,578	Ibat.Brg.09C_G031730.1	28705974	40.37	AT hook motif DNA-binding family protein
Flesh Hue Angle	FHA2	I trifida v3 Chr09 23,213,578	Ibat.Brg.09D_G032720.1	28115429	42.656	Queuine tRNA-ribosyltransferase domain containing protein
Flesh Hue Angle	FHA2	I trifida v3 Chr09 23,213,578	Ibat.Brg.09D_G032730.1	28122896	50.123	methylenetetrahydrofolate reductase
Flesh Hue Angle	FHA2	I trifida v3 Chr09 23,213,578	Ibat.Brg.09B_G032000.1	29611648	51.088	UDP-D-glucuronate 4-epimerase
Flesh Hue Angle	FHA2	I trifida v3 Chr09 23,213,578	Ibat.Brg.09D_G032740.1	28130396	57.623	Golgi to ER traffic protein 4 domain containing protein
Flesh Hue Angle	FHA2	I trifida v3 Chr09 23,213,578	Ibat.Brg.09C_G031700.1	28688117	58.227	tubulin beta
Flesh Hue Angle	FHA2	I trifida v3 Chr09 23,213,578	Ibat.Brg.09D_G032750.1	28136583	63.81	apyrase
Flesh Hue Angle	FHA2	I trifida v3 Chr09 23,213,578	Ibat.Brg.09C_G031690.1	28682347	63.997	nuclear factor Y, subunit C1
Flesh Hue Angle	FHA2	I trifida v3 Chr09 23,213,578	Ibat.Brg.09B_G032040.1	29634549	73.989	Rhodanese/Cell cycle control phosphatase superfamily protein
Flesh Hue Angle	FHA2	I trifida v3 Chr09 23,213,578	Ibat.Brg.09B_G031770.1	29476527	84.033	BAK1-interacting receptor-like kinase
Flesh Hue Angle	FHA2	I trifida v3 Chr09 23,213,578	Ibat.Brg.09B_G032060.1	29648507	87.947	guanyl-nucleotide exchange factors;GTPase binding;GTP binding
Flesh Hue Angle	FHA2	I trifida v3 Chr09 23,213,578	Ibat.Brg.09F_G031160.1	26332781	102.049	mitochondrial acyl carrier protein
Flesh Hue Angle	FHA3	I trifida v3 Chr14 11,541,393	Ibat.Brg.14A_G017520.1	18963250	0	UDP-Glycosyltransferase superfamily protein
Flesh Hue Angle	FHA3	I trifida v3 Chr14 11,541,393	Ibat.Brg.14A_G017530.1	18967994	3.414	CBL-interacting protein kinase
Flesh Hue Angle	FHA3	I trifida v3 Chr14 11,541,393	Ibat.Brg.14D_G013980.1	13447002	9.269	SIGNAL PEPTIDE PEPTIDASE-LIKE
Flesh Hue Angle	FHA3	I trifida v3 Chr14 11,541,393	Ibat.Brg.14B_G015640.1	15369734	13.518	HVA22-like protein G
Flesh Hue Angle	FHA3	I trifida v3 Chr14 11,541,393	Ibat.Brg.14B_G015650.1	15370127	13.911	TCP-1/cpn60 chaperonin family protein
Flesh Hue Angle	FHA3	I trifida v3 Chr14 11,541,393	Ibat.Brg.14A_G017510.1	18949673	14.907	glycerol-3-phosphate acyltransferase
Flesh Hue Angle	FHA3	I trifida v3 Chr14 11,541,393	Ibat.Brg.14D_G014000.1	13461087	23.354	glutaredoxin-related
Flesh Hue Angle	FHA3	I trifida v3 Chr14 11,541,393	Ibat.Brg.14D_G013880.1	13399788	37.945	Retroviral aspartyl protease domain containing protein
Flesh Hue Angle	FHA3	I trifida v3 Chr14 11,541,393	Ibat.Brg.14D_G013870.1	13396711	41.022	DNA/RNA polymerases superfamily protein
Flesh Hue Angle	FHA3	I trifida v3 Chr14 11,541,393	Ibat.Brg.14D_G014030.1	13484664	46.931	K+ efflux antiporter
Flesh Hue Angle	FHA3	I trifida v3 Chr14 11,541,393	Ibat.Brg.14A_G017590.1	19017553	52.973	Rab escort protein
Flesh Hue Angle	FHA3	I trifida v3 Chr14 11,541,393	Ibat.Brg.14C_G013560.1	13666135	53.666	3-ketoacyl-acyl carrier protein synthase I
Flesh Hue Angle	FHA3	I trifida v3 Chr14 11,541,393	Ibat.Brg.14D_G013840.1	13381746	55.987	UDP-glycosyltransferase 73B4
Flesh Hue Angle	FHA3	I trifida v3 Chr14 11,541,393	Ibat.Brg.14B_G015720.1	15427836	71.62	cytochrome P450, family 94, subfamily B, polypeptide
Flesh Hue Angle	FHA3	I trifida v3 Chr14 11,541,393	Ibat.Brg.14A_G017470.1	18867511	97.069	Ribonuclease H-like superfamily protein
Flesh Hue Angle	FHA3	I trifida v3 Chr14 11,541,393	Ibat.Brg.14D_G014130.1	13535243	97.51	NAD+ ADP-ribosyltransferases;NAD+ ADP-ribosyltransferases
Flesh Hue Angle	FHA3	I trifida v3 Chr14 11,541,393	Ibat.Brg.14B_G015750.1	15455170	98.954	alpha/beta-Hydrolases superfamily protein
Flesh Hue Angle	FHA3	I trifida v3 Chr14 11,541,393	Ibat.Brg.14C_G013510.1	13603459	116.342	bZIP transcription factor family protein
Skin Color	SC1	I trifida v3 Chr06: 18,709,220	Ibat.Brg.06A_G016370.1	21290147	8.647	BTB/POZ domain-containing protein
Skin Color	SC1	I trifida v3 Chr06: 18,709,221	Ibat.Brg.06A_G016360.1	21282984	15.81	zinc ion binding;transcription regulators
Skin Color	SC1	I trifida v3 Chr06: 18,709,220	Ibat.Brg.06A_G016380.1	21318110	19.316	Copper transport protein family
Skin Color	SC1	I trifida v3 Chr06: 18,709,220	Ibat.Brg.06A_G016340.1	21273461	25.333	ubiquitin family protein
Skin Color	SC1	I trifida v3 Chr06: 18,709,220	Ibat.Brg.06A_G016330.1	21272758	26.036	BSD domain (BTF2-like transcription factors, Synapse-associated proteins and DOS2-like proteins)
Skin Color	SC1	I trifida v3 Chr06: 18,709,220	Ibat.Brg.06A_G016400.1	21329612	30.818	Domain of unknown function (DUF2431)
Skin Color	SC1	I trifida v3 Chr06: 18,709,220	Ibat.Brg.06A_G016310.1	21253166	45.628	Chaperone DnaJ-domain superfamily protein
Skin Color	SC1	I trifida v3 Chr06: 18,709,220	Ibat.Brg.06A_G016300.1	21243594	55.2	Transducin/WD40 repeat-like superfamily protein
Skin Color	SC1	I trifida v3 Chr06: 18,709,220	Ibat.Brg.06A_G016290.1	21233158	65.636	proteasome activating protein
Skin Color	SC1	I trifida v3 Chr06: 18,709,220	Ibat.Brg.06A_G016270.1	21212375	86.419	RNA-binding KH domain-containing protein
Skin Color	SC1	I trifida v3 Chr06: 18,709,220	Ibat.Brg.06A_G016520.1	21390897	92.103	heat shock protein 81-2
Skin Color	SC1	I trifida v3 Chr06: 18,709,220	Ibat.Brg.06A_G016530.1	21393464	94.67	HEAT SHOCK PROTEIN 81.4
Skin Color	SC1	I trifida v3 Chr06: 18,709,220	Ibat.Brg.06A_G016260.1	21203521	95.273	LORELEI-LIKE-GPI-ANCHORED PROTEIN
Skin Color	SC1	I trifida v3 Chr06: 18,709,220	Ibat.Brg.06A_G016250.1	21200540	98.254	Tetratricopeptide repeat (TPR)-like superfamily protein
Skin Color and Hue Angle	SC2, SHA1	I trifida v3 Chr12: 2,823,583	Ibat.Brg.12B_G006270.1	4061488	0	heavy metal atpase
Skin Color and Hue Angle	SC2, SHA1	I trifida v3 Chr12: 2,823,583	Ibat.Brg.12C_G006110.1	3809773	1.648	Tetratricopeptide repeat (TPR)-like superfamily protein
Skin Color and Hue Angle	SC2, SHA1	I trifida v3 Chr12: 2,823,583	Ibat.Brg.12B_G006280.1	4069635	5.086	end binding protein 1C
Skin Color and Hue Angle	SC2, SHA1	I trifida v3 Chr12: 2,823,583	Ibat.Brg.12C_G006100.1	3805217	6.204	Protein of unknown function (DUF1230)
Skin Color and Hue Angle	SC2, SHA1	I trifida v3 Chr12: 2,823,583	Ibat.Brg.12C_G006080.1	3800975	10.446	acyl-CoA-binding domain
Skin Color and Hue Angle	SC2, SHA1	I trifida v3 Chr12: 2,823,583	Ibat.Brg.12C_G006060.1	3790352	21.069	casein kinase alpha
Skin Color and Hue Angle	SC2, SHA1	I trifida v3 Chr12: 2,823,583	Ibat.Brg.12D_G004280.1	2700440	22.094	CYCLIN D3;3
Skin Color and Hue Angle	SC2, SHA1	I trifida v3 Chr12: 2,823,583	Ibat.Brg.12D_G004200.1	2653866	24.48	basic helix-loop-helix (bHLH) DNA-binding superfamily protein
Skin Color and Hue Angle	SC2, SHA1	I trifida v3 Chr12: 2,823,583	Ibat.Brg.12C_G006050.1	3785902	25.519	Ribonuclease III family protein
Skin Color and Hue Angle	SC2, SHA1	I trifida v3 Chr12: 2,823,583	Ibat.Brg.12C_G006160.1	3840137	28.716	Nucleotide-diphospho-sugar transferases superfamily protein
Skin Color and Hue Angle	SC2, SHA1	I trifida v3 Chr12: 2,823,583	Ibat.Brg.12C_G006040.1	3776017	35.404	Peroxidase superfamily protein
Skin Color and Hue Angle	SC2, SHA1	I trifida v3 Chr12: 2,823,583	Ibat.Brg.12C_G006030.1	3768679	42.742	Transcriptional regulator of RNA polII, SAGA, subunit domain containing protein
Skin Color and Hue Angle	SC2, SHA1	I trifida v3 Chr12: 2,823,583	Ibat.Brg.12D_G004170.1	2626193	52.153	alpha/beta-Hydrolases superfamily protein
Skin Color and Hue Angle	SC2, SHA1	I trifida v3 Chr12: 2,823,583	Ibat.Brg.12C_G006020.1	3758343	53.078	Galactosyl transferase GMA12/MNN10 family protein
Skin Color and Hue Angle	SC2, SHA1	I trifida v3 Chr12: 2,823,583	Ibat.Brg.12B_G006170.1	4007592	56.957	P-loop containing nucleoside triphosphate hydrolases superfamily protein
Skin Color and Hue Angle	SC2, SHA1	I trifida v3 Chr12: 2,823,583	Ibat.Brg.12D_G004160.1	2620767	57.579	RNA-binding (RRM/RBD/RNP motifs) family protein
Skin Color and Hue Angle	SC2, SHA1	I trifida v3 Chr12: 2,823,583	Ibat.Brg.12D_G004140.1	2614433	63.913	Protein of unknown function (DUF1685)
Skin Color and Hue Angle	SC2, SHA1	I trifida v3 Chr12: 2,823,583	Ibat.Brg.12D_G004120.1	2579883	98.463	AP2/B3-like transcriptional factor family protein
Skin Color and Hue Angle	SC2, SHA1	I trifida v3 Chr12: 2,823,583	Ibat.Brg.12D_G004110.1	2577013	101.333	3-ketoacyl-CoA synthase
Skin Color and Hue Angle	SC3, SHA2	I trifida v3 Chr12: 2,841,327	Ibat.Brg.12E_G005620.1	3507161	3.824	CYCLIN D3;2
Skin Color and Hue Angle	SC3, SHA2	I trifida v3 Chr12: 2,841,327	Ibat.Brg.12B_G006350.1	4141913	15.476	Protein of unknown function (DUF579)
Skin Color and Hue Angle	SC3, SHA2	I trifida v3 Chr12: 2,841,327	Ibat.Brg.12E_G005660.1	3528863	17.878	natural resistance associated macrophage protein
Skin Color and Hue Angle	SC3, SHA2	I trifida v3 Chr12: 2,841,327	Ibat.Brg.12F_G003950.1	2329766	17.899	VIER F-box proteine
Skin Color and Hue Angle	SC3, SHA2	I trifida v3 Chr12: 2,841,327	Ibat.Brg.12B_G006360.1	4144716	18.279	2-oxoglutarate (2OG) and Fe(II)-dependent oxygenase superfamily protein
Skin Color and Hue Angle	SC3, SHA2	I trifida v3 Chr12: 2,841,327	Ibat.Brg.12F_G003970.1	2335354	23.487	small RNA degrading nuclease
Skin Color and Hue Angle	SC3, SHA2	I trifida v3 Chr12: 2,841,327	Ibat.Brg.12E_G005670.1	3535094	24.109	ARM-repeat/Tetratricopeptide repeat (TPR)-like protein
Skin Color and Hue Angle	SC3, SHA2	I trifida v3 Chr12: 2,841,327	Ibat.Brg.12B_G006370.1	4151282	24.845	Leucine-rich repeat (LRR) family protein
Skin Color and Hue Angle	SC3, SHA2	I trifida v3 Chr12: 2,841,327	Ibat.Brg.12F_G003980.1	2341605	29.738	Plant protein of unknown function (DUF247)
Skin Color and Hue Angle	SC3, SHA2	I trifida v3 Chr12: 2,841,327	Ibat.Brg.12B_G006380.1	4160302	33.865	FMN-linked oxidoreductases superfamily protein
Skin Color and Hue Angle	SC3, SHA2	I trifida v3 Chr12: 2,841,327	Ibat.Brg.12F_G003890.1	2271619	40.248	Translation initiation factor IF2/IF5
Skin Color and Hue Angle	SC3, SHA2	I trifida v3 Chr12: 2,841,327	Ibat.Brg.12B_G006390.1	4169895	43.458	S15/NS1, RNA-binding protein
Skin Color and Hue Angle	SC3, SHA2	I trifida v3 Chr12: 2,841,327	Ibat.Brg.12F_G003880.1	2267959	43.908	RING/FYVE/PHD zinc finger superfamily protein
Skin Color and Hue Angle	SC3, SHA2	I trifida v3 Chr12: 2,841,327	Ibat.Brg.12F_G003870.1	2265393	46.474	DNAJ heat shock N-terminal domain-containing protein
Skin Color and Hue Angle	SC3, SHA2	I trifida v3 Chr12: 2,841,327	Ibat.Brg.12D_G004350.1	2745061	48.742	Pentatricopeptide repeat (PPR) superfamily protein
Skin Color and Hue Angle	SC3, SHA2	I trifida v3 Chr12: 2,841,327	Ibat.Brg.12F_G003860.1	2262888	48.979	Auxin efflux carrier family protein
Skin Color and Hue Angle	SC3, SHA2	I trifida v3 Chr12: 2,841,327	Ibat.Brg.12B_G006410.1	4177091	50.654	zinc ion binding;nucleic acid binding
Skin Color and Hue Angle	SC3, SHA2	I trifida v3 Chr12: 2,841,327	Ibat.Brg.12F_G003850.1	2259016	52.851	Protein with RING/U-box and TRAF-like domains
Skin Color and Hue Angle	SC3, SHA2	I trifida v3 Chr12: 2,841,327	Ibat.Brg.12F_G005020.1	3075919	55.917	exocyst subunit exo70 family protein D1
Skin Color and Hue Angle	SC3, SHA2	I trifida v3 Chr12: 2,841,327	Ibat.Brg.12F_G003830.1	2248973	62.894	formyltransferase, putative
Skin Color and Hue Angle	SC3, SHA2	I trifida v3 Chr12: 2,841,327	Ibat.Brg.12F_G003820.1	2243891	67.976	Heavy metal transport/detoxification superfamily protein
Skin Color and Hue Angle	SC3, SHA2	I trifida v3 Chr12: 2,841,327	Ibat.Brg.12F_G004050.1	2383683	71.816	Leucine-rich repeat protein kinase family protein
Skin Color and Hue Angle	SC3, SHA2	I trifida v3 Chr12: 2,841,327	Ibat.Brg.12E_G005510.1	3431480	79.505	Carbohydrate-binding protein
Skin Color and Hue Angle	SC3, SHA2	I trifida v3 Chr12: 2,841,327	Ibat.Brg.12F_G003790.1	2232143	79.724	plastid movement impaired
Skin Color and Hue Angle	SC3, SHA2	I trifida v3 Chr12: 2,841,327	Ibat.Brg.12F_G004060.1	2396438	84.571	sumo conjugation enzyme
Skin Color and Hue Angle	SC3, SHA2	I trifida v3 Chr12: 2,841,327	Ibat.Brg.12E_G005490.1	3423602	87.383	growth-regulating factor
Skin Color and Hue Angle	SC3, SHA2	I trifida v3 Chr12: 2,841,327	Ibat.Brg.12E_G005480.1	3418342	92.643	Thioredoxin superfamily protein
Skin Color and Hue Angle	SC3, SHA2	I trifida v3 Chr12: 2,841,327	Ibat.Brg.12F_G003720.1	2214275	97.592	Bifunctional inhibitor/lipid-transfer protein/seed storage 2S albumin superfamily protein
Skin Color and Hue Angle	SC3, SHA2	I trifida v3 Chr12: 2,841,327	Ibat.Brg.12F_G004080.1	2409954	98.087	S-adenosyl-L-methionine-dependent methyltransferases superfamily protein
Skin Color and Hue Angle	SC3, SHA2	I trifida v3 Chr12: 2,841,327	Ibat.Brg.12F_G003710.1	2212878	98.989	lipid phosphate phosphatase
Skin Hue Angle	SHA3	I trifida v3 Chr01: 3,487,779	Ibat.Brg.01A_G008010.1	7556534	0	homeobox-1
Skin Hue Angle	SHA3	I trifida v3 Chr01: 3,487,779	Ibat.Brg.01B_G006580.5	4251877	2.904	Homeodomain-like transcriptional regulator
Skin Hue Angle	SHA3	I trifida v3 Chr01: 3,487,779	Ibat.Brg.01D_G005730.1	4001947	7.253	Protein kinase superfamily protein
Skin Hue Angle	SHA3	I trifida v3 Chr01: 3,487,779	Ibat.Brg.01A_G008080.1	7612551	8.899	Pentatricopeptide repeat (PPR) superfamily protein
Skin Hue Angle	SHA3	I trifida v3 Chr01: 3,487,779	Ibat.Brg.01D_G005710.1	3985112	9.582	alpha-glucan phosphorylase
Skin Hue Angle	SHA3	I trifida v3 Chr01: 3,487,779	Ibat.Brg.01A_G008070.1	7609467	11.983	Nucleic acid-binding, OB-fold-like protein
Skin Hue Angle	SHA3	I trifida v3 Chr01: 3,487,779	Ibat.Brg.01E_G003310.1	3582597	12.497	ethylene response factor
Skin Hue Angle	SHA3	I trifida v3 Chr01: 3,487,779	Ibat.Brg.01A_G008060.1	7603478	17.972	Protein NUCLEAR FUSION DEFECTIVE 6, chloroplastic/mitochondrial
Skin Hue Angle	SHA3	I trifida v3 Chr01: 3,487,779	Ibat.Brg.01E_G003300.1	3576949	18.145	mitochondrial ribosomal protein L51/S25/CI-B8 family protein
Skin Hue Angle	SHA3	I trifida v3 Chr01: 3,487,779	Ibat.Brg.01B_G006610.1	4273768	18.987	Histone superfamily protein
[truncated: 234 more rows]

## Sheet: Table S7 Top Candidates
Table S7. Top Ipomoea batatas candidate genes
[truncated: 83 more rows]

## Sheet: Table S8 Transporters All
Table S8. Transmembrane Transporter Genes Identified
[truncated: 44 more rows]
